# Supplementary material for: Plastomes of limestone karst gesneriad genera Petrocodon and Primulina, and the comparative plastid phylogenomics of Gesneriaceae
Source: Sci Rep. 2022 Sep 22;12:15800. doi: 10.1038/s41598-022-19812-2 (PMC9500069; doi:10.1038/s41598-022-19812-2)
Supplement: Supplementary file 2 — Supplementary Table S1. [file 41598_2022_19812_MOESM2_ESM.xlsx]

## Sheet: Table S1
Supplementary Table S1
Scientific name	Authority	Group	GenBank Accession	RefSeq Accession	SRA Accession	Length	%GC	LSC	SSC	IR	av. coverage	# total paired reads (after trim)	# cp reads	% cp reads	specimen voucher (herbarium)	Original Locality (cultivated in)	Reference
Petrocodon coriaceifolius	(Y.G.Wei) Y.G.Wei & A.Weber	newly sequenced here	MZ675547	N/A	SRR17930844	153292	37.5	84345	18083	25432	146.4 ± 29.4	1780412	84632	4.75351	Kuo-Fang Chung 2943 (HAST)	China: Hunan Province, Dao County, Shouyan Town	This study
Petrocodon multiflorus	F.Wen & Y.S.Jiang	newly sequenced here	MZ675548	N/A	SRR17930850, SRR17930851	153227	37.5	84118	18279	25415	318.3 ± 61.9	3407412	188042	5.51862	Kuo-Fang Chung 2913 (HAST)	China: Guangxi Zhuang Autonoumous Region, Wuzhou City, Cangwu County, Shiqiao Town, Shiqiao High School	This study
Primulina cordata	Mich.Möller & A.Weber	newly sequenced here	MZ675549	N/A	SRR17930841	153786	37.5	84789	18085	25456	60.9 ± 16.5	1784254	35440	1.98626	Kuo-Fang Chung 3021 (HAST)	China: Guangxi Zhuang Autonoumous Region, Guiling City, Yangshou County, Entrance of Yulonghe Scenic Area	This study
Primulina fimbrisepala	(Hand.-Mazz.) Yin Z.Wang	newly sequenced here	MZ675550	N/A	SRR17930840	153089	37.5	84684	17527	25439	87.2 ± 21.7	1754894	50342	2.86866	N/A	China: (Cultivated in Guangxi Institute of Botany, Guangxi, China)	This study
Primulina hezhouensis	(W.H.Wu & W.B.Xu) W.B.Xu & K.F.Chung	newly sequenced here	MZ675551	N/A	SRR17930847	153556	37.6	84757	17887	25456	100 ± 26.1	2156686	58386	2.70721	Kuo-Fang Chung 2914 (HAST)	China: Guangxi Zhuang Autonoumous Region, Hezhou City, Etang Town, Lugang Village	This study
Primulina lutea	(Yan Liu & Y.G.Wei) Mich.Möller & A.Weber	newly sequenced here	MZ675552	N/A	SRR17930845, SRR17930846	153262	37.6	84094	18188	25490	125.5 ± 33.5	3635802	74380	2.04577	Kuo-Fang Chung 2916 (HAST)	China: Guangxi Zhuang Autonoumous Region, Hezhou City, Etang Town, Lugang Village	This study
Primulina medica	(D.Fang ex W.T.Wang) Yin Z.Wang	newly sequenced here	MZ675553	N/A	SRR17930843	152323	37.6	84890	16489	25472	125.9 ± 34.1	1735850	72720	4.1893	Kuo-Fang Chung 2962 (HAST)	China: Guangxi Zhuang Autonoumous Region, Hezhou City, Zhoushan County, Gongan Town	This study
Primulina pengii	W.B.Xu & K.F.Chung	newly sequenced here	MZ675554	N/A	SRR17930848, SRR17930849	152354	37.7	83218	18146	25495	190.3 ± 72.3	4354548	87526	2.00999	Chin-I Peng 24024 (HAST)	China: Guangdong Province, Shaoguan City, Ruyuan County, Luoyang Town, Tienjingshan Xianrenqiao Scenic Area	This study
Primulina sclerophylla	(W.T.Wang) Yan Liu	newly sequenced here	MZ675555	N/A	SRR17930842	153185	37.6	84608	17641	25468	94.0 ± 21.3	1876714	54416	2.89954	Kuo-Fang Chung 2971 (HAST)	China: Guangxi Zhuang Autonoumous Region, Hechi City, Duan County, Xiaao, Baiyan	This study
Henckelia pumila	(D.Don) A.Dietr.	assembled from SRA reads	N/A	N/A	SRR15241102	153551	37.6	84331	18234	25493	1424.3 ± 127.8	44215598	1451001	3.28165		China: Guangxi, Yulin city, Yulin Normal University	N/A
Primulina eburnea	(Hance) Yin Z.Wang	assembled from SRA reads	N/A	N/A	SRR9711276	153243	37.6	84251	18028	25482	47551.9 ± 4541.6	583005566	65246858	11.1915		China: Guangxi	N/A
Primulina luochengensis	(Yan Liu & W.B.Xu) Mich.Möller & A.Weber	assembled from SRA reads	N/A	N/A	SRR10024666	153401	37.6	84691	17772	25469	14719.4± 3078.5	156214996	20849627	13.3468		China: Guangxi	N/A
Primulina mollifolia	(D.Fang & W.T.Wang) J.M.Li & Yin Z.Wang	assembled from SRA reads	N/A	N/A	SRR9896340	153179	37.6	84251	17998	25465	9929.6 ± 4898.9	130199210	15232754	11.6996		China: Guangxi	N/A
Primulina renifolia	(D.Fang & D.H.Qin) J.M.Li & Yin Z.Wang	assembled from SRA reads	N/A	N/A	SRR9711274	153388	37.6	84395	18307	25343	9681.8 ± 1164.7	109536962	13399915	12.2332		China: Guangxi	N/A
Achimenes cettoana	H.E.Moore	downloaded from GenBank	MT627324	NC_050917	N/A	153011	38.2	84668	18017	25163					HZJ001 (IBK)	Mexico: Chiapas (Cultivated in Gesneriad Conservation Center of China, Yanshan, Guilin, Guangxi, China)	Li et al., 2021
Achimenes erecta	(Lam.) H.P.Fuchs	downloaded from GenBank	MT642703	NC_051524	N/A	153107	38.2	84697	18040	25185					N/A	N/A	N/A
Corallodiscus flabellatus	(Craib) B.L.Burtt	downloaded from GenBank	MT012414	NC_050944	N/A	156614	37.2	87429	17871	25657					TC35 (PYU)	China: Yunnan, Li Jiang City	Zhao et al., 2020
Damrongia clarkeana	(Hemsl.) C.Puglisi	downloaded from GenBank	MZ519678	N/A	N/A	153160	37.6	84254	18008	25449					N/A	N/A	N/A
Dorcoceras hygrometricum	Bunge	downloaded from GenBank	JN107811	NC_016468	N/A	153493	37.6	84701	17900	25446					N/A	N/A	Zhang et al., 2012
Haberlea rhodopensis	Friv.	downloaded from GenBank	KX657870	NC_031852	N/A	153254	37.7	84299	17837	25559					N/A	Bulgaria: Rhodopi mountain	Ivanova et al., 2017
Hemiboea ovalifolia	(W.T.Wang) Mich.Möller & A.Weber	downloaded from GenBank	MW145180	NC_054358	N/A	153333	37.6	84381	18056	25448					MYP2020010 (IBK)	China: (Cultivated in Guangxi Institute of Botany, Guangxi, China)	Tian et al., 2021
Lysionotus pauciflorus	Maxim.	downloaded from GenBank	KX752081	NC_034660	N/A	153856	37.5	85087	17839	25465					N/A	China: Shaanxi, Hualong Mountain	Ren, et al., 2017
Oreocharis cotinifolia	(W.T.Wang) Mich.Möller & A.Weber	downloaded from GenBank	MN579510	NC_053771	N/A	153577	37.4	84644	18095	25419					DYS-2019-009 (IBK)	China: Guangxi, Dayaoshan Mountain	Tang et al., 2021
Oreocharis esquirolii	H.Lév.	downloaded from GenBank	MT612436	NC_057961	N/A	154069	37.5	85156	18129	25392					N/A	China: Guizhou, Zhenfeng, Longtoudashan Natural Reverse	Gu et al., 2020
Oreocharis mileensis	(W.T.Wang) Mich.Möller & A.Weber	downloaded from GenBank	MK342624	N/A	N/A	153259	37.4	84293	18160	25403					SL001 (KUN)	China: Yunnan, Shilin County	Meng et al., 2019
Paraboea wenshanensis	Xin Hong & F.Wen	downloaded from GenBank	MZ465375	NC_058809	N/A	154245	37.6	85488	18089	25334					N/A	N/A	N/A
Paraboea martinii	(H.Lév. & Vaniot) B.L.Burtt	downloaded from GenBank	MZ465385	NC_058818	N/A	153580	37.7	84978	18032	25285					N/A	N/A	N/A
Paraboea swinhoei	(Hance) B.L.Burtt	downloaded from GenBank	MZ465378	NC_058812	N/A	153564	37.7	85160	17800	25302					N/A	N/A	N/A
Paraboea dolomitica	Z.Y.Li, X.G.Xiang & Z.Y.Guo	downloaded from GenBank	MZ465376	NC_058810	N/A	153510	37.4	84885	18081	25272					N/A	N/A	N/A
Paraboea glutinosa	(Hand.-Mazz.) K.Y.Pan	downloaded from GenBank	MZ465382	NC_058815	N/A	153505	37.7	85303	17656	25273					N/A	N/A	N/A
Paraboea filipes	(Hance) B.L.Burtt	downloaded from GenBank	MZ465379	NC_058820	N/A	153487	37.4	84852	18001	25317					N/A	N/A	N/A
Paraboea peltifolia	D.Fang & L.Zeng	downloaded from GenBank	MZ465386	NC_058819	N/A	153459	37.6	84784	18043	25316					N/A	N/A	N/A
Paraboea sinensis	(Oliv.) B.L.Burtt	downloaded from GenBank	MZ465380	NC_058813	N/A	153453	37.6	84869	18028	25278					N/A	N/A	N/A
Paraboea dictyoneura	(Hance) B.L.Burtt	downloaded from GenBank	MZ465383	NC_058816	N/A	153406	37.5	84829	17999	25289					N/A	N/A	N/A
Paraboea clavisepala	D.Fang & D.H.Qin	downloaded from GenBank	MZ465381	NC_058814	N/A	153398	37.6	84761	18045	25296					N/A	N/A	N/A
Paraboea rufescens	(Franch.) B.L.Burtt	downloaded from GenBank	MZ465384	NC_058817	N/A	153352	37.7	85098	17694	25280					N/A	N/A	N/A
Paraboea guilinensis	L.Xu & Y.G.Wei	downloaded from GenBank	MZ465377	NC_058811	N/A	153166	37.6	84819	17759	25294					N/A	N/A	N/A
Petrocodon jingxiensis	(Yan Liu, H.S.Gao & W.B.Xu) A.Weber & Mich.Möller	downloaded from GenBank	MK887172	NC_044477	N/A	153056	37.5	84154	18092	25405					WF046 (IBK)	China: Guangxi, Baise City, Jingxi County	Xin et al., 2019
Primulina brachytricha var. magnibracteata	(W.T.Wang & D.Y.Chen) Mich.Möller & A.Weber	downloaded from GenBank	MF177037	N/A	N/A	153723	37.5	84783	18078	25431					CBRAM20170516	N/A	Hou et al., 2017
Primulina eburnea	(Hance) Yin Z.Wang	downloaded from GenBank	MF177038	N/A	N/A	152963	37.6	83934	18099	25465					CEBURN20170516	N/A	Hou et al., 2017
Primulina eburnea	(Hance) Yin Z.Wang	downloaded from GenBank	MF472011	N/A	N/A	152373	37.7	83319	18088	25483					N/A (population code: WHY01)	N/A	Feng et al., 2017
Primulina liboensis	(W.T.Wang & D.Y.Chen) Mich.Möller & A.Weber	downloaded from GenBank	MF177039	NC_036101	N/A	152989	37.7	84585	17478	25463					CLIB14R20170516	N/A	Hou et al., 2017
Primulina huaijiensis	Z.L.Ning & Jing Wang	downloaded from GenBank	MF472012	N/A	N/A	153401	37.6	84334	18213	25427					N/A (population code: GDHJ02)	N/A	Feng et al., 2017
Primulina linearifolia	(W.T.Wang) Yin Z.Wang	downloaded from GenBank	MF472013	NC_036414	N/A	153244	37.6	84149	18177	25459					N/A (population code: GXNN01)	N/A	Feng et al., 2017
Primulina ophiopogoides	(D.Fang & W.T.Wang) Yin Z.Wang	downloaded from GenBank	MT409622	NC_054175	N/A	152718	37.7	83615	18159	25472					ZQ20180801 (IBK)	China: Guangxi, Fusui County	Lu et al., 2020
Primulina tenuituba	(W.T.Wang) Yin Z.Wang	downloaded from GenBank	MW245830	N/A	N/A	153236	37.6	84364	17884	25494					WF200808-12 (GNUB)	China: Guizhou, Guiyang	Peng et al., 2022
Streptocarpus ionanthus subsp. grandifolius	(B.L.Burtt) Christenh.	downloaded from GenBank	MN935471	N/A	N/A	153208	37.6	84016	18330	25431					N/A	Tanzania: Usambara mountains & Kenya:Kilifi	Kyalo et al., 2020
Streptocarpus ionanthus subsp. grotei	(Engl.) Christenh.	downloaded from GenBank	MN935469	N/A	N/A	153215	37.6	83997	18328	25445					N/A	Tanzania: Usambara mountains & Kenya:Kilifi	Kyalo et al., 2020
Streptocarpus ionanthus subsp. orbicularis	(B.L.Burtt) Christenh.	downloaded from GenBank	MN935470	N/A	N/A	153377	37.6	84123	18326	25464					N/A	Tanzania: Usambara mountains & Kenya:Kilifi	Kyalo et al., 2020
Streptocarpus ionanthus subsp. rupicola	(B.L.Burtt) Christenh.	downloaded from GenBank	MN935473	N/A	N/A	153290	37.6	84097	18325	25434					N/A	Tanzania: Usambara mountains & Kenya:Kilifi	Kyalo et al., 2020
Streptocarpus ionanthus subsp. velutinus	(B.L.Burtt) Christenh.	downloaded from GenBank	MN935472	N/A	N/A	153307	37.6	84115	18330	25431					N/A	Tanzania: Usambara mountains & Kenya:Kilifi	Kyalo et al., 2020
Streptocarpus teitensis	(B.L.Burtt) Christenh.	downloaded from GenBank	MF596485	NC_037184	N/A	153207	37.6	84102	18299	25403					SAJIT_006426 (NMK)	Kenya: Taita hills	Kyalo et al., 2018
Paulownia coreana	Uyeki	outgroup	KP718622	NC_031435	N/A	154545	38	85241	17736	25784					KUS 2014-1539 (KUS)	Korea: (Cultivated in Korea University, Korea)	Yi and Kim, 2016
Salvia miltiorrhiza	Bunge	outgroup	JX312195	NC_020431	N/A	151328	38	82695	17555	25539					N/A (line 993)	China: (Cultivated in Institute of Medicinal Plant Development, China)	Qian et al., 2013
Olea europaea	L.	outgroup	GU931818	N/A	N/A	155889	37.8	86614	17791	25742					N/A	Italy: (Cultivated in CRA-OLI olive cultivars collection, Collececco, Spoleto, Italy)	Mariotti et al., 2010
Scrophularia dentata	Royle ex Benth.	outgroup	KT428154	N/A	N/AH57	152553	37.9	84058	17449	25523					XZ201416 (SHUTCM)	China: Tibet, Lhasa	Ni et al., 2016
Sesamum indicum	L.	outgroup	JN637766	NC_016433	N/A	153324	38.2	85169	17871	25142					N/A (KUS)	Korea: (Cultivated)	Yi et al., 2012
Silvianthus bracteatus	Hook.f.	outgroup	MN908147	NC_047484	N/A	155125	37.9	86054	17625	25723					Zhu201905004 (GNUB)	China: Yunnan, Xishuangbanna	Zhu et al, 2020
Tanaecium tetragonolobum	(Jacq.) L.G.Lohmann	outgroup	KR534325	NC_027955	N/A	153776	38.3	84615	17587	25787					Lohmann 619 (MO)	Peru: Madre de Dios, Manu	Nazareno et al., 2013
All the units for sequence lengths are in bp.
Reference for plastome accessions
Gu, L., Su, T., An, M. T., & Hu, G. X. (2020). The complete chloroplast genome of the vulnerable Oreocharis esquirolii (Gesneriaceae): Structural features, comparative and phylogenetic analysis. Plants, 9(12), e1692.
Kyalo, C. M., Gichira, A. W., Li, Z. Z., Saina, J. K., Malombe, I., Hu, G. W., & Wang, Q. F. (2018). Characterization and comparative analysis of the complete chloroplast genome of the critically endangered species Streptocarpus teitensis (Gesneriaceae). BioMed Research International, 2018, e1507847.
Zhao, F. Y., Tao, A. E., Qian, J. F., & Xia, C. L. (2020). Characterization of the complete chloroplast genome of Corallodiscus flabellatus (Gesneriaceae), a medicinal plant in southwest of China. Mitochondrial DNA Part B, 5(2), 1489-1490.
Meng, J., Zhang, L., & He, J. (2019). Complete plastid genome of the endangered species Paraisometrum mileense (Gesneriaceae) endemic to China. Mitochondrial DNA Part B, 4(2), 3585-3586.
Li, S., Liao, R., Xin, Z. B., Huang, Z. J., Maciejewski, S., & Wen, F. (2021). The complete chloroplast genome sequence of Achimenes cettoana (Gesneriaceae). Mitochondrial DNA Part B, 6(3), 705-707.
Kyalo, C. M., Li, Z. Z., Mkala, E. M., Malombe, I., Hu, G. W., & Wang, Q. F. (2020). The first glimpse of Streptocarpus ionanthus (Gesneriaceae) phylogenomics: Analysis of five subspecies' chloroplast genomes. Plants, 9(4), e456.
Tian, X., & Wariss, H. M. (2021). The complete chloroplast genome sequence of Metabriggsia ovalifolia WT Wang (Gesneriaceae), a national key protected plant endemic to Karst areas in China. Mitochondrial DNA Part B, 6(3), 833-834.
Lu, Y., Qin, X., Huang, Z., Zhang, Q., & Shen, L. (2020). The complete chloroplast genome of the extremely drought-resistant plant Primulina ophiopogoides. Mitochondrial DNA Part B, 5(3), 2271-2272.
Ren, T., Zheng, W., Han, K., Zeng, S., Zhao, J., & Liu, Z. L. (2017). Characterization of the complete chloroplast genome sequence of Lysionotus pauciflorus (Gesneriaceae). Conservation Genetics Resources, 9(2), 185-187.
Hou, N., Wang, G., Li, C. R., & Luo, Y. (2017). Characterization of the complete chloroplast genomes of three Chirita species (C. brachytricha, C. eburnea & C. liboensis) endemic to China. Conservation Genetics Resources, 10(4), 597-600.
Feng, C., Xu, M., Feng, C., von Wettberg, E. J., & Kang, M. (2017). The complete chloroplast genome of Primulina and two novel strategies for development of high polymorphic loci for population genetic and phylogenetic studies. BMC Evolutionary Biology, 17(1), 1-16.
Zhang, T., Fang, Y., Wang, X., Deng, X., Zhang, X., Hu, S., & Yu, J. (2012). The complete chloroplast and mitochondrial genome sequences of Boea hygrometrica: insights into the evolution of plant organellar genomes. PloS ONE, 7(1), e30531.
Xin, Z. B., Fu, L. F., Fu, Z. X., Li, S., Wei, Y. G., & Wen, F. (2019). Complete chloroplast genome sequence of Petrocodon jingxiensis (Gesneriaceae). Mitochondrial DNA Part B, 4(2), 2771-2772.
Ivanova, Z., Sablok, G., Daskalova, E., Zahmanova, G., Apostolova, E., Yahubyan, G., & Baev, V. (2017). Chloroplast genome analysis of resurrection tertiary relict Haberlea rhodopensis highlights genes important for desiccation stress response. Frontiers in Plant Science, 8, e204.
Peng, T., Tang, L., Zeng, Z., Zhang, T., Wang, J., Zhou, X., ... & Wen, F. (2022). The complete chloroplast genome of a karst-dwelling plant Primulina tenuituba (Gesneriaceae). Mitochondrial DNA Part B, 7(3), 507-509.
Tang, J., Zhao, B., Li, C., & Hong, X. (2021). Complete chloroplast genome sequence of an endangered plant Oreocharis cotinifolia (Gesneriaceae) from Guangxi, China. Mitochondrial DNA Part B, 6(10), 2936-2938.
Yi, D. K., & Kim, K. J. (2016). Two complete chloroplast genome sequences of genus Paulownia (Paulowniaceae): Paulownia coreana and P. tomentosa. Mitochondrial DNA Part B, 1(1), 627-629.
Qian, J., Song, J., Gao, H., Zhu, Y., Xu, J., Pang, X., ... & Chen, S. (2013). The complete chloroplast genome sequence of the medicinal plant Salvia miltiorrhiza. PloS ONE, 8(2), e57607.
Mariotti, R., Cultrera, N. G., Díez, C. M., Baldoni, L., & Rubini, A. (2010). Identification of new polymorphic regions and differentiation of cultivated olives (Olea europaea L.) through plastome sequence comparison. BMC Plant Biology, 10(1), 1-13.
Ni, L., Zhao, Z., Dorje, G., & Ma, M. (2016). The complete chloroplast genome of Ye-Xing-Ba (Scrophularia dentata; Scrophulariaceae), an alpine Tibetan herb. PLoS ONE, 11(7), e0158488.
Yi, D. K., & Kim, K. J. (2012). Complete chloroplast genome sequences of important oilseed crop Sesamum indicum L. PLoS ONE, 7(5), e35872.
Zhu, X., Yang, K., Xiong, Z., & Li, X. (2020). The complete chloroplast genome of Silvianthus bracteatus (Carlemanniaceae) and phylogenic analysis of Lamiales. Mitochondrial DNA Part B, 5(2), 1132-1133.
Nazareno, A. G., Carlsen, M., & Lohmann, L. G. (2015). Complete chloroplast genome of Tanaecium tetragonolobum: the first Bignoniaceae plastome. PLoS ONE, 10(6), e0129930.
