# Supplementary material for: Plastomes of limestone karst gesneriad genera Petrocodon and Primulina, and the comparative plastid phylogenomics of Gesneriaceae
Source: Sci Rep. 2022 Sep 22;12:15800. doi: 10.1038/s41598-022-19812-2 (PMC9500069; doi:10.1038/s41598-022-19812-2)
Supplement: Supplementary file 3 — Supplementary Table S2. [file 41598_2022_19812_MOESM3_ESM.xlsx]

## Sheet: Achimenes_cettoana
SSR nr.	SSR type	SSR	size	start	end
1	p4	(AAAT)3	12	1562	1573
2	p1	(T)10	10	3111	3120
3	p2	(AC)5	10	3739	3748
4	p1	(C)13	13	5083	5095
5	c	(AT)7gaatagaatatatggaagatacatttacgaagttgttcca(ATTG)3	66	5965	6030
6	c	(TC)6ttctttctctattcgataaatatatc(GA)5	48	8681	8728
7	c	(TA)4ttatatta(AT)4a(AT)5	35	9010	9044
8	p1	(A)10	10	12700	12709
9	p2	(CA)4	8	13225	13232
10	p1	(T)13	13	18916	18928
11	p2	(AT)5	10	20289	20298
12	p3	(TTC)4	12	35836	35847
13	p2	(AT)4	8	36011	36018
14	p1	(A)10	10	36500	36509
15	p2	(AG)4	8	41784	41791
16	c	(T)10c(T)11	22	43993	44014
17	c	(ATTT)3cacaaattttcctgaatcacgtgtctttctcgtaagaccaagagaaatgaaaaaaatgaaat(A)11	85	44891	44975
18	c*	(TTA)3(T<TA>)(TA)5	22	46786	46807
19	p1	(T)10	10	47266	47275
20	c	(A)12gaatcgacccttcaagtatacaaaattgcatggtaaaaatggcaggaggagaaac(AT)4	75	47430	47504
21	p1	(T)10	10	54842	54851
22	p2	(TA)4	8	55463	55470
23	p4	(TTAG)3	12	57460	57471
24	p3	(ATT)4	12	59881	59892
25	p1	(T)10	10	60090	60099
26	p2	(AT)4	8	62887	62894
27	p2	(AT)5	10	67699	67708
28	p4	(AAAC)3	12	68701	68712
29	p1	(T)13	13	69151	69163
30	p1	(A)10	10	69874	69883
31	p1	(A)10	10	75816	75825
32	p2	(TA)4	8	78690	78697
33	p1	(T)10	10	80671	80680
34	p2	(TA)4	8	83966	83973
35	p1	(T)10	10	84403	84412
36	p2	(TA)4	8	85309	85316
37	c	(GA)4tatt(GA)4	20	86925	86944
38	p2	(GA)4	8	87918	87925
39	p2	(TA)4	8	93465	93472
40	p2	(AG)4	8	95362	95369
41	p1	(G)12	12	104193	104204
42	p2	(CT)4	8	106322	106329
43	c	(AT)7ttttatagaaaaagaaatatataatcaattatcaaaacttc(T)10	65	112581	112645
44	c	(AT)4ctcgtgatcaattcactcaaaaaaagacttagtgaaattatctggataaagaatgtgtgaattttgaaagattcaaaatagattg(T)10	103	113324	113426
45	p4	(AATA)3	12	115298	115309
46	p1	(A)10	10	120022	120031
47	p4	(AATC)3	12	122922	122933
48	p2	(AG)4	8	131351	131358
49	p1	(C)12	12	133476	133487
50	p2	(CT)4	8	142311	142318
51	p2	(TA)4	8	144208	144215
52	p2	(TC)4	8	149755	149762
53	c	(TC)4aata(TC)4	20	150736	150755
54	p2	(AT)4	8	152363	152370
	c: compound repeat
	p1: mononucleotide (monomeric) SSR
	p2: dinucleotide SSR
	p3: trinucleotide SSR
	p4: tetranucleotide SSR
	p5: pentanucleotide SSR
	p6: hexanucleotide SSR

## Sheet: Achimenes_erecta
SSR nr.	SSR type	SSR	size	start	end
1	p6	(ATTTAG)3	18	144	161
2	p4	(AAAT)3	12	1572	1583
3	p2	(AC)5	10	3748	3757
4	p1	(A)10	10	4658	4667
5	p1	(A)10	10	4793	4802
6	p1	(C)10	10	5079	5088
7	c	(AT)12gaatagaatatatggaagatacatttacgaagttgttcca(ATTG)3	76	5957	6032
8	c	(TC)5ttctttctctattcgataaatatatc(GA)5	46	8679	8724
9	c	(T)10attttattatatctttttttgattttgatttat(TA)6ttatattaatataattatatta(AT)4a(AT)4a(AT)4	103	8959	9061
10	p1	(A)10	10	12720	12729
11	p2	(CA)4	8	13245	13252
12	p1	(T)13	13	18928	18940
13	p2	(AT)5	10	20301	20310
14	p1	(T)10	10	31667	31676
15	p1	(A)10	10	33090	33099
16	p3	(TTC)4	12	35864	35875
17	p2	(AT)4	8	36039	36046
18	p1	(A)10	10	36528	36537
19	p2	(AG)4	8	41787	41794
20	p1	(T)13	13	44011	44023
21	c	(ATTT)3cacaaatcttcctgaatcacgtgtctttctcgtaagaccaagagaaatgaaaaaaatgaaat(A)10	84	44902	44985
22	p1	(A)10	10	45516	45525
23	c*	(TTA)3(T<TA>)(TA)5	22	46797	46818
24	c	(A)10gaatcgacccttcaagtatacaaaattgcatggtaaaaatggcaggaggagaaac(AT)4	73	47449	47521
25	p1	(T)10	10	54850	54859
26	c	(A)10tggggttgcgc(TA)4	29	55450	55478
27	p2	(AT)5	10	57233	57242
28	p4	(TTAG)3	12	57468	57479
29	p3	(ATT)4	12	59895	59906
30	p2	(AT)4	8	62900	62907
31	p2	(AT)5	10	67713	67722
32	p4	(AAAC)3	12	68734	68745
33	p1	(T)10	10	69185	69194
34	c	(T)10aggtattttactgcgaaagaaacaatcaattttcttttgctagatgtcaaaaatagagt(A)10	79	69837	69915
35	p1	(T)10	10	71194	71203
36	p1	(A)10	10	75850	75859
37	p1	(A)10	10	78564	78573
38	p2	(TA)4	8	78718	78725
39	p1	(T)11	11	80699	80709
40	p2	(TA)4	8	83995	84002
41	p1	(T)10	10	84432	84441
42	p2	(TA)4	8	85338	85345
43	c	(GA)4tatt(GA)4	20	86954	86973
44	p2	(GA)4	8	87947	87954
45	p2	(TA)4	8	93509	93516
46	p2	(AG)4	8	95406	95413
47	p1	(G)12	12	104238	104249
48	p2	(CT)4	8	106366	106373
49	c	(AT)8agaaaaagaaatatataatcaattctcaaaacttc(T)12	63	112654	112716
50	p2	(AT)4	8	113394	113401
51	p4	(AATA)3	12	115374	115385
52	p1	(A)10	10	120098	120107
53	p4	(AATC)3	12	122998	123009
54	p1	(T)11	11	125634	125644
55	p2	(AG)4	8	131432	131439
56	p1	(C)12	12	133556	133567
57	p2	(CT)4	8	142392	142399
58	p2	(TA)4	8	144289	144296
59	p2	(TC)4	8	149851	149858
60	c	(TC)4aata(TC)4	20	150832	150851
61	p2	(AT)4	8	152459	152466
	c: compound repeat
	p1: mononucleotide (monomeric) SSR
	p2: dinucleotide SSR
	p3: trinucleotide SSR
	p4: tetranucleotide SSR
	p5: pentanucleotide SSR
	p6: hexanucleotide SSR

## Sheet: Corallodiscus_flabellatus
SSR nr.	SSR type	SSR	size	start	end
1	c	(T)10caatttcatttttaaattcagtagtatttttttttctttccattatctagactcttttttgataatggaaag(A)10	92	120	211
2	p3	(AAT)4	12	1784	1795
3	p1	(T)10	10	2536	2545
4	p3	(AAT)4	12	3183	3194
5	p2	(AC)4	8	4093	4100
6	p1	(A)11	11	5175	5185
7	p2	(TA)4	8	5476	5483
8	p2	(TA)4	8	6947	6954
9	p2	(AT)4	8	7806	7813
10	p1	(T)12	12	8624	8635
11	p1	(T)10	10	8786	8795
12	c	(TC)4ttctttctctattc(TA)6	34	9031	9064
13	p2	(TA)4	8	10540	10547
14	p1	(A)10	10	12363	12372
15	c	(A)10cgaatctaatgcaaaactaaaatatttggaggactcttctgacaaaat(A)10	68	12982	13049
16	p2	(CA)4	8	13509	13516
17	p1	(T)11	11	13745	13755
18	p4	(CAAT)3	12	14338	14349
19	p3	(ATA)4	12	14971	14982
20	p1	(T)10	10	15203	15212
21	p1	(T)13	13	19311	19323
22	p2	(AT)5	10	20690	20699
23	p2	(AT)4	8	25274	25281
24	p1	(T)10	10	29036	29045
25	p1	(T)10	10	29193	29202
26	p4	(TTTG)3	12	29885	29896
27	p2	(AT)6	12	30285	30296
28	p1	(T)10	10	32174	32183
29	p3	(TTC)4	12	36139	36150
30	c	(A)14gtattcc(T)12	33	36344	36376
31	c	(TA)5ttctagttaatatataaatatat(TA)5	43	37356	37398
32	p2	(TA)6	12	37508	37519
33	p2	(AG)4	8	42367	42374
34	c	(A)11tcaaaacaaaaaagaaattaaaaaatattaataaatattcatttttaatataaatgaaaatattccattattataatgtta(AT)4	100	43959	44058
35	p1	(T)10	10	45244	45253
36	p1	(A)11	11	46202	46212
37	p1	(A)13	13	46454	46466
38	c	(AT)4tt(TA)5	20	47203	47222
39	c	(ATA)4tataaatatattaaatata(AT)4aatattatg(AT)4	56	47331	47386
40	c*	(CTTAAT)2(CTTA<AT>)(AT)4ta(AT)4	36	48620	48655
41	p2	(TA)4	8	53671	53678
42	c	(T)12aat(A)10ttaaatatgattttattctaattagaattt(TAAA)3	67	55106	55172
43	p1	(A)10	10	55459	55468
44	c	(T)10caagcgtggaaaccccagaaccagaagtagtaggattaattatcataagtat(AATA)3	74	57355	57428
45	p1	(A)12	12	57959	57970
46	p1	(T)12	12	60117	60128
47	c	(A)10gcatccattcctcttttgtatcttgcatctatagtgtttttgtcctgttggatt(TC)4	72	64595	64666
48	p2	(AT)4	8	65560	65567
49	p4	(AAAT)3	12	67112	67123
50	p1	(T)10	10	68639	68648
51	p2	(AT)4	8	69175	69182
52	p2	(TA)6	12	69883	69894
53	p1	(A)11	11	70336	70346
54	p1	(A)10	10	71710	71719
55	p1	(T)10	10	72747	72756
56	p2	(AT)4	8	73158	73165
57	p1	(T)13	13	73840	73852
58	p1	(A)13	13	78736	78748
59	c	(TA)4ttggaccttttgaggcaattatagatcctgggagacaagtcggattggtcaataaaaatcgatttcaatgcta(T)10	91	81415	81505
60	p2	(GA)4	8	82189	82196
61	p1	(T)14	14	83391	83404
62	p1	(T)13	13	83912	83924
63	c	(TTTAT)3cctttatccgaatcccagttccccaattc(A)11	55	85146	85200
64	p2	(AT)4	8	86781	86788
65	p2	(TA)9	18	88081	88098
66	p2	(CT)4	8	88390	88397
67	c	(GA)4tatt(GA)4	20	89718	89737
68	p2	(GA)4	8	90711	90718
69	p2	(TC)5	10	102075	102084
70	p2	(CT)4	8	109234	109241
71	p1	(A)11	11	115858	115868
72	p1	(A)18	18	116015	116032
73	p1	(A)10	10	116293	116302
74	c	(A)12gtatttttttattatttttgttgacaaaaaaatacaagatactcca(T)10	68	116473	116540
75	p4	(AATA)3	12	118374	118385
76	p1	(A)10	10	119753	119762
77	p2	(TA)6	12	121512	121523
78	p2	(AT)4	8	122490	122497
79	p1	(T)11	11	125972	125982
80	p2	(AT)4	8	127838	127845
81	p1	(T)11	11	128920	128930
82	p2	(AG)4	8	134803	134810
83	p2	(AG)5	10	141959	141968
84	p2	(TC)4	8	153326	153333
85	c	(TC)4aata(TC)4	20	154307	154326
86	p2	(AG)4	8	155647	155654
87	p2	(AT)9	18	155945	155962
	c: compound repeat
	p1: mononucleotide (monomeric) SSR
	p2: dinucleotide SSR
	p3: trinucleotide SSR
	p4: tetranucleotide SSR
	p5: pentanucleotide SSR
	p6: hexanucleotide SSR

## Sheet: Damrongia_clarkeana
SSR nr.	SSR type	SSR	size	start	end
1	c	(TA)4ttttatattaa(AT)5tttttttcat(TA)5	49	122	170
2	p2	(CA)4	8	1501	1508
3	p1	(A)10	10	1653	1662
4	p2	(TC)4	8	1971	1978
5	p2	(AC)5	10	3819	3828
6	p2	(TA)4	8	5011	5018
7	c	(TA)4ttattctatatggaagatccgtttacgaagttgttcca(ATTG)3gcattaaccctagatccttgcccccccagaaatgaattaatcctttcgacttttcgactcgagctccatcgtagactatttacaacccaag(A)10	159	5898	6056
8	c	(AT)4a(AT)4	17	6484	6500
9	p2	(TA)4	8	6949	6956
10	p1	(A)10	10	7123	7132
11	p2	(AT)4	8	7958	7965
12	p2	(CT)4	8	8714	8721
13	c	(T)10ctatatattattatattc(TA)5ttattatattctatatattat(TA)4	67	8985	9051
14	p1	(A)10	10	12152	12161
15	p1	(T)11	11	12864	12874
16	p2	(CA)4	8	13304	13311
17	p4	(TTAT)3	12	13588	13599
18	p1	(A)10	10	14980	14989
19	p1	(T)13	13	19024	19036
20	p2	(AT)5	10	20403	20412
21	p1	(C)12	12	22968	22979
22	p2	(AT)4	8	25010	25017
23	p3	(TAT)4	12	28860	28871
24	p4	(TCTA)3	12	32495	32506
25	p3	(TTC)4	12	35583	35594
26	p4	(ATCT)3	12	36130	36141
27	c	(TA)4ata(AT)5	21	36750	36770
28	p2	(AG)4	8	41564	41571
29	p1	(A)10	10	44975	44984
30	p2	(TA)4	8	46923	46930
31	p1	(A)10	10	47085	47094
32	p2	(TA)4	8	47274	47281
33	p1	(A)10	10	47609	47618
34	p1	(T)10	10	55026	55035
35	p1	(T)10	10	59567	59576
36	p2	(TC)4	8	61902	61909
37	p2	(AT)4	8	62804	62811
38	p2	(AT)5	10	67308	67317
39	p1	(A)10	10	75449	75458
40	p1	(A)10	10	75685	75694
41	p2	(AT)4	8	76853	76860
42	c	(TA)4ttggaccttttgaggcaattatagaccctgggagacaattcggattggtcaataaaaatcgatttcaatgcta(T)10	91	78312	78402
43	p2	(GA)4	8	79086	79093
44	p1	(T)10	10	80800	80809
45	p1	(T)10	10	83927	83936
46	p2	(TA)5	10	84882	84891
47	c	(GA)4tatt(GA)4	20	86504	86523
48	p2	(AG)4	8	94959	94966
49	p1	(A)11	11	96851	96861
50	p2	(TC)5	10	98822	98831
51	p1	(G)11	11	103799	103809
52	p2	(CT)4	8	105925	105932
53	p4	(CCCT)3	12	107371	107382
54	p3	(TTA)4	12	110301	110312
55	p1	(A)10	10	112857	112866
56	p1	(A)12	12	114244	114255
57	c	(A)11ggttggtacattaaatatcttgtatccatagaacatctggcgtaacatagat(AATA)3	75	115021	115095
58	p4	(AATC)3	12	122791	122802
59	p1	(T)11	11	125601	125611
60	p4	(GAGG)3	12	130032	130043
61	p2	(AG)4	8	131483	131490
62	p1	(C)11	11	133606	133616
63	p2	(AG)5	10	138583	138592
64	p1	(T)11	11	140554	140564
65	p2	(CT)4	8	142449	142456
66	c	(TC)4aata(TC)4	20	150892	150911
67	p2	(AT)5	10	152523	152532
	c: compound repeat
	p1: mononucleotide (monomeric) SSR
	p2: dinucleotide SSR
	p3: trinucleotide SSR
	p4: tetranucleotide SSR
	p5: pentanucleotide SSR
	p6: hexanucleotide SSR

## Sheet: Dorcoceras_hygrometricum
SSR nr.	SSR type	SSR	size	start	end
1	p2	(TA)4	8	4932	4939
2	p2	(TA)5	10	5845	5854
3	p2	(TA)4	8	7213	7220
4	p2	(TA)4	8	7389	7396
5	p2	(AT)4	8	7872	7879
6	p2	(TA)5	10	8918	8927
7	p1	(A)10	10	9507	9516
8	p2	(CA)4	8	13203	13210
9	p1	(C)10	10	16636	16645
10	p1	(T)13	13	18819	18831
11	p2	(AT)5	10	20198	20207
12	p2	(AT)4	8	24796	24803
13	p2	(CT)4	8	29636	29643
14	p2	(TC)4	8	32891	32898
15	p3	(TTC)4	12	35790	35801
16	p2	(TA)4	8	36930	36937
17	p2	(AG)4	8	41717	41724
18	p3	(ATA)4	12	42703	42714
19	p4	(AAAT)3	12	43056	43067
20	p1	(T)10	10	43825	43834
21	p1	(A)10	10	44911	44920
22	p2	(TA)5	10	47124	47133
23	p1	(A)10	10	47290	47299
24	c	(TACT)3atattagtatagtg(TA)5	36	47434	47469
25	c	(T)10caagcgtggaaaccccagaaccagaagtagtaggattaattatcataagaat(AATA)3	74	55303	55376
26	p2	(TA)4	8	55774	55781
27	p2	(AT)4	8	57710	57717
28	c	(A)10gcattcattcctcttttgtatcttgcatctatagtgtttttgtcctgttggatt(TC)4	72	62434	62505
29	p2	(AT)4	8	63399	63406
30	p2	(AT)4	8	68033	68040
31	p2	(AT)4	8	77315	77322
32	p2	(TA)4	8	78786	78793
33	p2	(GA)4	8	79560	79567
34	p1	(T)10	10	83123	83132
35	p1	(T)10	10	84380	84389
36	p2	(TA)4	8	85340	85347
37	c	(GA)4tatt(GA)4	20	86960	86979
38	p2	(GA)4	8	87953	87960
39	p2	(AG)4	8	95415	95422
40	p2	(TC)6	12	99273	99284
41	p2	(CT)4	8	106353	106360
42	p4	(CCCT)3	12	107799	107810
43	p2	(AT)4	8	114028	114035
44	p4	(AATA)3	12	115450	115461
45	p2	(AT)4	8	119525	119532
46	p3	(TAA)4	12	120071	120082
47	p4	(AATC)3	12	123129	123140
48	c	(TTCT)4ttcattattgtaaatgaatttctcaataattttgtttgttgatttaagaaagagttctgtattaattctgggaatattaatgatagataaaa(AT)4	116	125470	125585
49	p4	(GAGG)3	12	130386	130397
50	p2	(AG)4	8	131837	131844
51	p2	(AG)6	12	138912	138923
52	p2	(CT)4	8	142775	142782
53	p2	(TC)4	8	150237	150244
54	c	(TC)4aata(TC)4	20	151218	151237
55	p2	(AT)4	8	152849	152856
	c: compound repeat
	p1: mononucleotide (monomeric) SSR
	p2: dinucleotide SSR
	p3: trinucleotide SSR
	p4: tetranucleotide SSR
	p5: pentanucleotide SSR
	p6: hexanucleotide SSR

## Sheet: Haberlea_rhodopensis
SSR nr.	SSR type	SSR	size	start	end
1	p2	(AC)4	8	3697	3704
2	c	(G)12aaatcaaaaaaactagtaaagaaaaattatacaaagt(TA)4	57	4892	4948
3	c	(TA)4gaagatacatttacgaagttgttcca(ATTG)3	46	5851	5896
4	p1	(A)10	10	6654	6663
5	p2	(AT)4	8	7457	7464
6	p2	(TC)4	8	8206	8213
7	p1	(T)10	10	12322	12331
8	p2	(CA)4	8	12766	12773
9	p1	(T)10	10	12996	13005
10	p3	(ATA)4	12	14223	14234
11	p1	(T)13	13	18524	18536
12	p2	(AT)5	10	19903	19912
13	p2	(AT)4	8	24491	24498
14	p2	(AT)4	8	29636	29643
15	p1	(A)10	10	31159	31168
16	p4	(TAAC)3	12	31858	31869
17	p4	(TCTA)3	12	32344	32355
18	p2	(TC)4	8	32528	32535
19	p1	(A)13	13	32671	32683
20	p3	(TTC)4	12	35440	35451
21	c	(TA)4ata(AT)4tgatatat(TG)4	35	36618	36652
22	p2	(AG)4	8	41422	41429
23	p2	(TA)4	8	42726	42733
24	p1	(T)10	10	43494	43503
25	p2	(TA)4	8	46745	46752
26	c	(A)10gaatcgaccgttcaagtatccaaaattgcatgggaaaaatggcaggaagagaaac(AT)4	73	47390	47462
27	p2	(AT)4	8	52526	52533
28	c	(T)10caagcgtggaaaccccagaaccagaagtagtaggattaattatcataagaat(AATA)3	74	54522	54595
29	p1	(A)10	10	60188	60197
30	p2	(TC)4	8	61760	61767
31	p2	(AT)4	8	62662	62669
32	p1	(T)10	10	63785	63794
33	p1	(T)11	11	64155	64165
34	c	(AT)4ctg(AT)4	19	67274	67292
35	p4	(AAAC)3	12	68289	68300
36	c	(T)11aggtattttactgcgaaatacgaaagaaataataaaatttcttttgctaggtgtcaaaaaaaatagagtcaat(A)10	94	69403	69496
37	p2	(AT)4	8	70180	70187
38	p1	(T)10	10	70828	70837
39	p2	(TA)4	8	78381	78388
40	p2	(GA)4	8	79155	79162
41	p1	(T)10	10	80361	80370
42	p1	(T)11	11	80651	80661
43	p1	(A)10	10	82088	82097
44	p1	(T)10	10	82595	82604
45	p1	(T)12	12	82718	82729
46	p1	(T)10	10	83981	83990
47	p2	(TA)4	8	85082	85089
48	c	(GA)4tatt(GA)4	20	86702	86721
49	p2	(AG)4	8	95151	95158
50	p2	(TC)5	10	99022	99031
51	p2	(CT)4	8	106138	106145
52	p1	(A)10	10	112877	112886
53	p1	(T)10	10	114392	114401
54	p4	(AATA)3	12	115196	115207
55	p1	(T)11	11	119288	119298
56	p2	(GT)4	8	122976	122983
57	p2	(AG)4	8	131409	131416
58	p2	(AG)5	10	138522	138531
59	p2	(CT)4	8	142396	142403
60	c	(TC)4aata(TC)4	20	150833	150852
61	p2	(AT)4	8	152464	152471
	c: compound repeat
	p1: mononucleotide (monomeric) SSR
	p2: dinucleotide SSR
	p3: trinucleotide SSR
	p4: tetranucleotide SSR
	p5: pentanucleotide SSR
	p6: hexanucleotide SSR

## Sheet: Hemiboea_ovalifolia
SSR nr.	SSR type	SSR	size	start	end
1	p2	(TA)7	14	122	135
2	p2	(TA)4	8	1711	1718
3	p2	(TC)4	8	1837	1844
4	p2	(AC)4	8	3690	3697
5	p1	(A)10	10	4643	4652
6	p2	(TA)4	8	4912	4919
7	c*	(TAT)3(<TAT>)(TA)3gaagatacgtttacgaagttgttcca(ATTG)3	55	5784	5838
8	c	(AT)5aac(TA)5	23	6350	6372
9	p4	(ATAC)3	12	6771	6782
10	p2	(AT)4	8	7797	7804
11	p1	(A)10	10	8076	8085
12	c	(CT)4tctttgctctat(TA)4	28	8533	8560
13	p2	(TA)4	8	8849	8856
14	p2	(AT)4	8	10096	10103
15	p2	(CA)4	8	13076	13083
16	p3	(ATA)4	12	14467	14478
17	p1	(T)13	13	18375	18387
18	p2	(AT)5	10	19754	19763
19	p2	(AT)4	8	24349	24356
20	p4	(ATAG)3	12	29143	29154
21	p4	(TCTA)3	12	32198	32209
22	p2	(TC)4	8	32380	32387
23	p3	(TTC)4	12	35273	35284
24	p4	(ATCT)4	16	35824	35839
25	p2	(TA)4	8	36440	36447
26	p2	(AG)4	8	41240	41247
27	p2	(TA)12	24	42488	42511
28	c	(TA)8atcaattcttttcctg(AT)4	40	46571	46610
29	p2	(TA)4	8	46918	46925
30	p2	(AT)4	8	47322	47329
31	p1	(T)10	10	48483	48492
32	p1	(T)11	11	51150	51160
33	p1	(T)11	11	54781	54791
34	p2	(AT)4	8	61131	61138
35	p4	(GAAA)3	12	61267	61278
36	p2	(TC)4	8	61944	61951
37	p2	(AT)4	8	62845	62852
38	p2	(AT)4	8	67447	67454
39	p1	(A)10	10	68072	68081
40	p4	(AAAC)3	12	68455	68466
41	c	(TA)4ttggaccttttgaggcaattatagaccctgggagacaattcggattggtcaataaaaatagatttcaatgctattc(T)13	97	78489	78585
42	p2	(GA)4	8	79262	79269
43	p1	(T)10	10	80469	80478
44	p1	(T)11	11	82553	82563
45	p1	(T)10	10	84062	84071
46	p2	(TA)5	10	85020	85029
47	c	(GA)4tatt(GA)4	20	86642	86661
48	p2	(GA)4	8	87635	87642
49	p2	(AG)4	8	95088	95095
50	p1	(T)12	12	97178	97189
51	p2	(TC)6	12	98952	98963
52	p1	(G)10	10	103950	103959
53	p2	(CT)4	8	106059	106066
54	p1	(T)11	11	112171	112181
55	p4	(AATA)3	12	115373	115384
56	p1	(T)10	10	119442	119451
57	p2	(AT)4	8	124824	124831
58	p1	(T)11	11	125795	125805
59	p2	(AG)4	8	131649	131656
60	p1	(C)10	10	133756	133765
61	p2	(AG)6	12	138751	138762
62	p1	(A)12	12	140526	140537
63	p2	(CT)4	8	142620	142627
64	p2	(TC)4	8	150073	150080
65	c	(TC)4aata(TC)4	20	151054	151073
66	p2	(AT)5	10	152685	152694
	c: compound repeat
	p1: mononucleotide (monomeric) SSR
	p2: dinucleotide SSR
	p3: trinucleotide SSR
	p4: tetranucleotide SSR
	p5: pentanucleotide SSR
	p6: hexanucleotide SSR

## Sheet: Henckelia_pumila
SSR nr.	SSR type	SSR	size	start	end
1	p2	(TA)4	8	132	139
2	p1	(A)11	11	273	283
3	p2	(TA)4	8	1844	1851
4	p2	(AC)4	8	3828	3835
5	p3	(TAA)4	12	4354	4365
6	p2	(TA)4	8	5054	5061
7	p3	(TAT)4	12	5932	5943
8	c	(ATAC)3caataccatg(ATAC)3	34	6824	6857
9	c	(TC)5ctttgttctattc(TA)4	31	8540	8570
10	p3	(ATA)4	12	8823	8834
11	c	(AT)4aattatagtaataattaggattaattaatcgttgaatatagaattcaaacaagaggt(A)11	76	10105	10180
12	p1	(T)11	11	12613	12623
13	p2	(CA)4	8	13053	13060
14	c	(C)10ttc(A)11	24	16572	16595
15	p1	(T)11	11	18755	18765
16	p2	(AT)5	10	20132	20141
17	p2	(AT)4	8	24737	24744
18	p4	(TCTA)3	12	32548	32559
19	p1	(A)10	10	32881	32890
20	p3	(TTC)4	12	35646	35657
21	p2	(AT)4	8	36806	36813
22	p2	(AG)4	8	41616	41623
23	c	(AT)5(TA)6atatatactaatatagatagtattctaaactgcattataaactaaattaaatagaaataatagaattaataaactaaat(A)10	111	42904	43014
24	p2	(TA)8	16	46997	47012
25	p3	(ATT)4	12	47145	47156
26	p2	(TA)5	10	47342	47351
27	c	(A)13gaatcgacctttcaagtatccaaattgcatgggaaaaatggcaggaagggaaac(AT)4	75	47639	47713
28	p2	(AT)4	8	47838	47845
29	p1	(T)11	11	55148	55158
30	p1	(G)10	10	55734	55743
31	p2	(GA)5	10	57787	57796
32	p1	(T)10	10	59698	59707
33	p1	(T)10	10	60373	60382
34	p2	(TC)4	8	62049	62056
35	p2	(AT)4	8	62951	62958
36	p1	(T)10	10	64067	64076
37	p4	(TTTA)3	12	65083	65094
38	p2	(AT)4	8	67545	67552
39	p4	(AAAC)3	12	68483	68494
40	p2	(TA)4	8	78422	78429
41	p2	(GA)4	8	79196	79203
42	p1	(T)12	12	80909	80920
43	p4	(TTTC)3	12	82574	82585
44	p1	(T)10	10	84014	84023
45	p2	(TA)5	10	84971	84980
46	c	(GA)4tatt(GA)4	20	86593	86612
47	p2	(GA)4	8	87586	87593
48	p2	(AG)4	8	95047	95054
49	p1	(T)10	10	97136	97145
50	p2	(TC)4	8	98912	98919
51	p2	(CT)4	8	106024	106031
52	p2	(AT)4	8	112545	112552
53	p1	(T)11	11	112668	112678
54	p4	(AATA)3	12	115451	115462
55	p1	(T)10	10	119510	119519
56	p1	(T)10	10	125971	125980
57	p2	(AG)4	8	131852	131859
58	p2	(AG)4	8	138963	138970
59	p1	(A)10	10	140738	140747
60	p2	(CT)4	8	142829	142836
61	p2	(TC)4	8	150290	150297
62	c	(TC)4aata(TC)4	20	151271	151290
63	p2	(AT)5	10	152902	152911
	c: compound repeat
	p1: mononucleotide (monomeric) SSR
	p2: dinucleotide SSR
	p3: trinucleotide SSR
	p4: tetranucleotide SSR
	p5: pentanucleotide SSR
	p6: hexanucleotide SSR

## Sheet: Lysionotus_pauciflorus
SSR nr.	SSR type	SSR	size	start	end
1	p2	(TA)4	8	1744	1751
2	p2	(TC)4	8	1870	1877
3	p2	(AC)4	8	3724	3731
4	p2	(TA)4	8	4939	4946
5	c*	(TAT)3(<TAT>)(TA)3gaatatagaagatacgtttacgaagttgttcca(ATTG)3	62	5873	5934
6	p2	(TA)4	8	6467	6474
7	p4	(ATAC)3	12	6886	6897
8	p1	(A)10	10	7107	7116
9	p2	(AT)4	8	7957	7964
10	c	(CT)4tctttgctctat(TA)4	28	8696	8723
11	p1	(A)10	10	9588	9597
12	p2	(AT)4	8	10271	10278
13	p2	(CA)4	8	13260	13267
14	p1	(T)11	11	13490	13500
15	p1	(A)10	10	15051	15060
16	p1	(C)11	11	16757	16767
17	p1	(T)13	13	18943	18955
18	p2	(AT)5	10	20322	20331
19	p2	(AT)4	8	24920	24927
20	p1	(A)11	11	27702	27712
21	p1	(T)11	11	28994	29004
22	p4	(TCTA)3	12	32934	32945
23	p1	(A)11	11	33269	33279
24	p2	(AG)4	8	42002	42009
25	p2	(TA)4	8	43303	43310
26	p1	(A)10	10	45432	45441
27	p2	(TA)4	8	45845	45852
28	p2	(TA)8	16	47411	47426
29	p2	(TA)4	8	47762	47769
30	p2	(AT)4	8	48028	48035
31	p2	(AT)4	8	48173	48180
32	p1	(T)10	10	51841	51850
33	p1	(A)10	10	52959	52968
34	c*	(T)11caagcgtggaaaccccagaaccagaagtagtaggattaattatcataag(AAT)4(AATA)3*	81	55560	55640
35	p2	(AT)4	8	55881	55888
36	p1	(T)11	11	60943	60953
37	p2	(AT)4	8	62021	62028
38	p2	(TC)4	8	62834	62841
39	p2	(AT)4	8	63726	63733
40	p4	(AAAC)3	12	69077	69088
41	p1	(A)10	10	69522	69531
42	p1	(T)11	11	70591	70601
43	p2	(TA)4	8	79165	79172
44	p2	(GA)4	8	79939	79946
45	p1	(T)11	11	81144	81154
46	c	(T)10aattaaattttataaaaaaaaattatttttttataacgttcgaataaatctttatttttttgtcttttatccgagtttaccaatt(A)10	105	82804	82908
47	p1	(T)10	10	84767	84776
48	p2	(TA)5	10	85725	85734
49	p2	(AT)6	12	87041	87052
50	c	(GA)4tatt(GA)4	20	87353	87372
51	p2	(GA)4	8	88346	88353
52	p2	(AG)4	8	95798	95805
53	p1	(A)10	10	97691	97700
54	p1	(T)13	13	97888	97900
55	p2	(TC)4	8	99659	99666
56	p1	(G)10	10	104658	104667
57	p2	(CT)4	8	106768	106775
58	p4	(AATA)3	12	115773	115784
59	p1	(T)10	10	119847	119856
60	p1	(T)11	11	125811	125821
61	p1	(T)10	10	128034	128043
62	p2	(AG)4	8	132169	132176
63	p1	(C)10	10	134277	134286
64	p2	(AG)4	8	139277	139284
65	p1	(A)13	13	141044	141056
66	p1	(T)10	10	141244	141253
67	p2	(CT)4	8	143139	143146
68	p2	(TC)4	8	150591	150598
69	c	(TC)4aata(TC)4	20	151572	151591
70	p2	(AT)6	12	151892	151903
71	p2	(AT)5	10	153209	153218
	c: compound repeat
	p1: mononucleotide (monomeric) SSR
	p2: dinucleotide SSR
	p3: trinucleotide SSR
	p4: tetranucleotide SSR
	p5: pentanucleotide SSR
	p6: hexanucleotide SSR

## Sheet: Oreocharis_cotinifolia
SSR nr.	SSR type	SSR	size	start	end
1	p2	(TA)5	10	122	131
2	p2	(TA)4	8	1836	1843
3	p2	(TC)4	8	1962	1969
4	p2	(AC)4	8	3816	3823
5	c	(AAT)4aaataaggaagaatt(A)10	37	4749	4785
6	p2	(TA)4	8	5045	5052
7	p1	(T)10	10	6788	6797
8	p5	(TAATT)3	15	7876	7890
9	c	(TC)4ttctttgc(TA)4	24	8623	8646
10	p1	(T)10	10	11917	11926
11	p2	(CA)4	8	13044	13051
12	p1	(A)10	10	14851	14860
13	p5	(TATTT)3	15	16694	16708
14	p1	(T)10	10	16886	16895
15	p1	(T)13	13	18750	18762
16	p2	(AT)5	10	20129	20138
17	p1	(C)10	10	22695	22704
18	p2	(AT)4	8	24729	24736
19	p2	(TA)6	12	27474	27485
20	p1	(A)10	10	28489	28498
21	p1	(A)10	10	32750	32759
22	p3	(TTC)4	12	35502	35513
23	p1	(T)11	11	35714	35724
24	p2	(AT)5	10	36668	36677
25	p2	(AG)4	8	41469	41476
26	p2	(TA)4	8	42741	42748
27	p1	(A)10	10	44838	44847
28	c	(TA)4atcaactcttttcctg(AT)4	32	46792	46823
29	p2	(TA)4	8	47141	47148
30	c	(A)10gaatcgaccgttcaagtatccaaattgcatgggaaaaatggcagtaagagaaac(AT)4	72	47481	47552
31	p3	(AAT)4	12	47674	47685
32	p1	(T)12	12	48729	48740
33	p1	(T)10	10	51539	51548
34	p1	(A)10	10	52434	52443
35	c	(T)11caagcgtgtaaaccccagaaccagaagtattaggattaattatcataagaat(AATA)3	75	55034	55108
36	p2	(TA)4	8	57409	57416
37	p1	(T)10	10	59564	59573
38	p1	(A)10	10	59848	59857
39	p1	(T)10	10	60279	60288
40	p2	(AT)4	8	61344	61351
41	c	(A)10gaaattcatc(T)10	30	61481	61510
42	p2	(TC)4	8	62169	62176
43	p2	(AT)4	8	63070	63077
44	p1	(T)10	10	66119	66128
45	p2	(AT)4	8	67672	67679
46	p1	(A)10	10	69118	69127
47	p1	(T)10	10	71982	71991
48	p1	(A)10	10	75818	75827
49	p3	(AAT)4	12	76017	76028
50	p1	(A)12	12	77797	77808
51	p2	(TA)4	8	78717	78724
52	p2	(GA)4	8	79491	79498
53	p1	(T)10	10	80688	80697
54	c	(T)13attggtttataaatatgaagttgaaaggtatatacgtgagacacaatctaggaattaatatagttcttaa(TTTC)3	95	81191	81285
55	p1	(T)10	10	81765	81774
56	p4	(TTTC)3	12	82878	82889
57	p1	(T)10	10	83071	83080
58	c	(T)10ctttagcataaggtttgtctcctactaataaatcataaatatctatcca(T)10	69	84324	84392
59	p2	(TA)5	10	85283	85292
60	c	(GA)4tatt(GA)4	20	86902	86921
61	p2	(AG)4	8	95336	95343
62	p2	(TC)4	8	99207	99214
63	p2	(CT)4	8	106296	106303
64	p2	(AT)4	8	112690	112697
65	c	(AT)4aaaactcttttgtttaccttaccaaattct(A)11	49	113169	113217
66	p4	(AATA)3	12	115501	115512
67	p1	(A)10	10	118453	118462
68	p1	(T)11	11	119562	119572
69	p4	(AATT)3	12	125071	125082
70	c	(T)11ataaaactaacacttttgataatccatttttttgtttcttttgaagcttttcgaagtgattttg(T)10	85	126031	126115
71	p3	(TTA)4	12	127788	127799
72	p2	(AG)4	8	131919	131926
73	p2	(AG)4	8	139007	139014
74	p2	(CT)4	8	142879	142886
75	c	(TC)4aata(TC)4	20	151301	151320
76	p2	(AT)5	10	152929	152938
	c: compound repeat
	p1: mononucleotide (monomeric) SSR
	p2: dinucleotide SSR
	p3: trinucleotide SSR
	p4: tetranucleotide SSR
	p5: pentanucleotide SSR
	p6: hexanucleotide SSR

[truncated: 42 more sheets: Oreocharis_esquirolii, Oreocharis_mileensis, Paraboea_clavisepala, Paraboea_dictyoneura, Paraboea_dolomitica, Paraboea_filipes, Paraboea_glutinosa, Paraboea_guilinensis, Paraboea_martinii, Paraboea_peltifolia, Paraboea_rufescens, Paraboea_sinensis, Paraboea_swinhoei, Paraboea_wenshanensis, Petrocodon_coriaceifolius, Petrocodon_jingxiensis, Petrocodon_multiflorus, Primulina_brachytricha, Primulina_cordata, Primulina_eburnea_MF177038 …]
