# Supplementary material for: Plastomes of limestone karst gesneriad genera Petrocodon and Primulina, and the comparative plastid phylogenomics of Gesneriaceae
Source: Sci Rep. 2022 Sep 22;12:15800. doi: 10.1038/s41598-022-19812-2 (PMC9500069; doi:10.1038/s41598-022-19812-2)
Supplement: Supplementary file 4 — Supplementary Table S3. [file 41598_2022_19812_MOESM4_ESM.xlsx]

## Sheet: Achimenes cettoana
1st length	1st position	Type	2nd length	2nd position	Distance	E-value
67	114913	P	67	114913	-3	3.91e-25
60	91865	F	60	91883	-3	4.58e-21
60	91865	P	60	145736	-3	4.58e-21
60	91883	P	60	145754	-3	4.58e-21
60	145736	F	60	145754	-3	4.58e-21
41	98821	F	41	119768	-1	1.67e-13
41	119768	P	41	138817	-1	1.67e-13
44	74977	P	44	74977	-2	1.81e-13
36	116619	P	36	116619	0	1.39e-12
44	91885	F	44	91903	-3	7.61e-12
44	91885	P	44	145732	-3	7.61e-12
44	91903	P	44	145750	-3	7.61e-12
39	44304	F	39	98823	-2	1.45e-10
39	44304	P	39	138817	-2	1.45e-10
32	98830	F	32	119777	0	3.57e-10
32	119777	P	32	138817	0	3.57e-10
40	91867	F	40	91903	-3	1.45e-09
40	91867	P	40	145736	-3	1.45e-09
40	91903	P	40	145772	-3	1.45e-09
40	145736	F	40	145772	-3	1.45e-09
37	145759	F	37	145777	-2	2.09e-09
39	44304	F	39	119770	-3	5.38e-09
30	8540	P	30	45694	0	5.71e-09
34	91895	F	34	91913	-2	1.13e-07
34	91895	P	34	145732	-2	1.13e-07
34	91913	P	34	145750	-2	1.13e-07
35	94316	P	35	94316	-3	9.86e-07
35	94316	F	35	143328	-3	9.86e-07
35	143328	P	35	143328	-3	9.86e-07
34	91877	F	34	91913	-3	3.6e-06
34	91877	P	34	145732	-3	3.6e-06
34	91913	P	34	145768	-3	3.6e-06
30	107693	F	30	107724	-2	2.24e-05
30	107693	P	30	129925	-2	2.24e-05
30	107724	P	30	129956	-2	2.24e-05
30	120556	F	30	120581	-2	2.24e-05
30	129925	F	30	129956	-2	2.24e-05
30	145767	F	30	145785	-2	2.24e-05
31	9006	P	31	9006	-3	0.000173
31	55134	P	31	66374	-3	0.000173
30	10161	F	30	37068	-3	0.000626
30	39289	F	30	41513	-3	0.000626
30	44316	F	30	98835	-3	0.000626
30	44316	P	30	138814	-3	0.000626
30	145749	F	30	145785	-3	0.000626
		F: Forward repeat
		P: Palindromic repeat
		R: Reverse repeat
		C: Complement repeat

## Sheet: Achimenes erecta
1st length	1st position	Type	2nd length	2nd position	Distance	E-value
67	114989	P	67	114989	-3	3.92e-25
60	91915	F	60	91933	-3	4.58e-21
60	91915	P	60	145811	-3	4.58e-21
60	91933	P	60	145829	-3	4.58e-21
60	145811	F	60	145829	-3	4.58e-21
41	98865	F	41	119844	-1	1.68e-13
41	119844	P	41	138898	-1	1.68e-13
44	75011	P	44	75011	-2	1.81e-13
36	116695	P	36	116695	0	1.4e-12
44	91935	F	44	91953	-3	7.62e-12
44	91935	P	44	145807	-3	7.62e-12
44	91953	P	44	145825	-3	7.62e-12
39	44313	F	39	98867	-2	1.45e-10
39	44313	P	39	138898	-2	1.45e-10
32	98874	F	32	119853	0	3.57e-10
32	119853	P	32	138898	0	3.57e-10
40	91917	F	40	91953	-3	1.45e-09
40	91917	P	40	145811	-3	1.45e-09
40	91953	P	40	145847	-3	1.45e-09
40	145811	F	40	145847	-3	1.45e-09
37	145834	F	37	145852	-2	2.09e-09
39	44313	F	39	119846	-3	5.38e-09
30	5953	P	30	5953	0	5.72e-09
30	8538	P	30	45706	0	5.72e-09
34	91945	F	34	91963	-2	1.13e-07
34	91945	P	34	145807	-2	1.13e-07
34	91963	P	34	145825	-2	1.13e-07
35	94360	P	35	94360	-3	9.87e-07
35	94360	F	35	143409	-3	9.87e-07
35	143409	P	35	143409	-3	9.87e-07
32	112621	R	32	112621	-2	1.6e-06
34	9027	R	34	9036	-3	3.61e-06
34	91927	F	34	91963	-3	3.61e-06
34	91927	P	34	145807	-3	3.61e-06
34	91963	P	34	145843	-3	3.61e-06
30	107737	F	30	107768	-2	2.24e-05
30	107737	P	30	130006	-2	2.24e-05
30	107768	P	30	130037	-2	2.24e-05
30	130006	F	30	130037	-2	2.24e-05
30	145842	F	30	145860	-2	2.24e-05
31	55142	P	31	66393	-3	0.000174
30	10180	F	30	37096	-3	0.000627
30	39317	F	30	41516	-3	0.000627
30	42898	R	30	60453	-3	0.000627
30	44325	F	30	98879	-3	0.000627
30	44325	P	30	138895	-3	0.000627
30	89503	F	30	89545	-3	0.000627
30	89503	P	30	148229	-3	0.000627
30	89545	P	30	148271	-3	0.000627
30	120632	F	30	120657	-3	0.000627
30	145824	F	30	145860	-3	0.000627
30	148229	F	30	148271	-3	0.000627
		F: Forward repeat
		P: Palindromic repeat
		R: Reverse repeat
		C: Complement repeat

## Sheet: Corallodiscus flabellatus
1st length	1st position	Type	2nd length	2nd position	Distance	E-value
61	110605	F	61	110636	-2	2.14e-23
61	110605	P	61	133346	-2	2.14e-23
61	110636	P	61	133377	-2	2.14e-23
61	133346	F	61	133377	-2	2.14e-23
64	94682	F	64	94700	-3	2.28e-23
64	94682	P	64	149279	-3	2.28e-23
64	94700	P	64	149297	-3	2.28e-23
64	149279	F	64	149297	-3	2.28e-23
49	94697	F	49	94715	-2	2.3e-16
49	94697	P	49	149279	-2	2.3e-16
49	94715	P	49	149297	-2	2.3e-16
41	101682	F	41	122833	0	1.43e-15
41	122833	P	41	142320	0	1.43e-15
41	133366	F	41	133397	-1	1.75e-13
44	77662	P	44	77662	-2	1.9e-13
38	32023	F	38	32037	-1	1.04e-11
37	110629	F	37	110660	-1	4.05e-11
37	110629	P	37	133346	-1	4.05e-11
37	110660	P	37	133377	-1	4.05e-11
42	94682	F	42	94718	-3	1.11e-10
42	94682	P	42	149283	-3	1.11e-10
42	94718	P	42	149319	-3	1.11e-10
42	149283	F	42	149319	-3	1.11e-10
39	45544	F	39	101684	-2	1.52e-10
39	45544	F	39	122835	-2	1.52e-10
39	45544	P	39	142320	-2	1.52e-10
41	1872	P	41	1872	-3	4.11e-10
41	119705	P	41	119705	-3	4.11e-10
30	8890	P	30	47541	0	5.98e-09
30	94712	F	30	94730	0	5.98e-09
30	94712	P	30	149283	0	5.98e-09
30	94730	P	30	149301	0	5.98e-09
36	30333	P	36	30333	-2	8.28e-09
31	43666	F	31	43694	-1	1.39e-07
31	44179	F	31	44207	-1	1.39e-07
35	1865	P	35	1865	-3	1.03e-06
31	94697	F	31	94733	-2	6.26e-06
31	94697	P	31	149279	-2	6.26e-06
31	94733	P	31	149315	-2	6.26e-06
33	1709	P	33	1709	-3	1.38e-05
33	55101	P	33	55101	-3	1.38e-05
30	138	P	30	198	-2	2.34e-05
30	6906	F	30	6920	-2	2.34e-05
30	33068	P	30	33068	-2	2.34e-05
30	110605	F	30	110667	-2	2.34e-05
30	110605	P	30	133346	-2	2.34e-05
30	110667	P	30	133408	-2	2.34e-05
30	133346	F	30	133408	-2	2.34e-05
30	149314	F	30	149332	-2	2.34e-05
31	32373	F	31	32392	-3	0.000182
31	36345	P	31	36345	-3	0.000182
31	57642	P	31	69059	-3	0.000182
30	1807	F	30	14954	-3	0.000656
30	10471	F	30	37647	-3	0.000656
30	39872	F	30	42096	-3	0.000656
30	45556	F	30	101696	-3	0.000656
30	45556	P	30	142317	-3	0.000656
30	55105	C	30	116472	-3	0.000656
30	92279	F	30	92321	-3	0.000656
30	92279	P	30	151692	-3	0.000656
30	92321	P	30	151734	-3	0.000656
30	108454	F	30	108646	-3	0.000656
30	108454	P	30	135367	-3	0.000656
30	108646	P	30	135559	-3	0.000656
30	135368	F	30	135560	-3	0.000656
30	149296	F	30	149332	-3	0.000656
30	151692	F	30	151734	-3	0.000656
		F: Forward repeat
		P: Palindromic repeat
		R: Reverse repeat
		C: Complement repeat

## Sheet: Damrongia clarkeana
1st length	1st position	Type	2nd length	2nd position	Distance	E-value
41	98454	F	41	119527	0	1.36e-15
41	119527	P	41	138919	0	1.36e-15
42	91465	F	42	91483	-3	1.06e-10
42	91465	P	42	145889	-3	1.06e-10
42	91483	P	42	145907	-3	1.06e-10
42	145889	F	42	145907	-3	1.06e-10
39	44080	F	39	98456	-2	1.46e-10
39	44080	F	39	119529	-2	1.46e-10
39	44080	P	39	138919	-2	1.46e-10
30	8571	P	30	45811	0	5.72e-09
30	13822	P	30	13822	0	5.72e-09
34	59995	P	34	60001	-2	1.13e-07
35	39069	F	35	41293	-3	9.88e-07
35	93901	P	35	93901	-3	9.88e-07
35	93901	F	35	143478	-3	9.88e-07
35	143478	P	35	143478	-3	9.88e-07
34	91477	F	34	91495	-3	3.61e-06
34	91477	P	34	145885	-3	3.61e-06
34	91495	P	34	145903	-3	3.61e-06
31	29741	F	31	29759	-2	5.99e-06
30	81965	P	30	81965	-2	2.24e-05
30	91438	F	30	91453	-2	2.24e-05
30	91438	P	30	145931	-2	2.24e-05
30	91453	P	30	145946	-2	2.24e-05
30	107296	F	30	107327	-2	2.24e-05
30	107296	P	30	130057	-2	2.24e-05
30	107327	P	30	130088	-2	2.24e-05
30	130057	F	30	130088	-2	2.24e-05
30	145931	F	30	145946	-2	2.24e-05
32	103	C	32	48982	-3	4.79e-05
31	8988	F	31	9009	-3	0.000174
30	10149	P	30	95404	-3	0.000627
30	10149	F	30	141980	-3	0.000627
30	10232	F	30	36855	-3	0.000627
30	44092	F	30	98468	-3	0.000627
30	44092	P	30	138916	-3	0.000627
30	47435	C	30	112390	-3	0.000627
30	89047	F	30	89089	-3	0.000627
30	89047	P	30	148295	-3	0.000627
30	89089	P	30	148337	-3	0.000627
30	148295	F	30	148337	-3	0.000627
		F: Forward repeat
		P: Palindromic repeat
		R: Reverse repeat
		C: Complement repeat

## Sheet: Dorcoceras hygrometricum
1st length	1st position	Type	2nd length	2nd position	Distance	E-value
46	77485	P	46	77485	0	1.34e-18
41	98899	F	41	119868	0	1.37e-15
41	119868	P	41	139256	0	1.37e-15
46	91921	F	46	91939	-2	1.25e-14
46	91921	P	46	146211	-2	1.25e-14
46	91939	P	46	146229	-2	1.25e-14
46	146211	F	46	146229	-2	1.25e-14
40	39223	F	40	41447	-2	3.85e-11
40	127927	P	40	127927	-2	3.85e-11
39	44264	F	39	98901	-2	1.46e-10
39	44264	F	39	119870	-2	1.46e-10
39	44264	P	39	139256	-2	1.46e-10
30	8469	P	30	46005	0	5.75e-09
30	91933	F	30	91951	0	5.75e-09
30	91933	P	30	146215	0	5.75e-09
30	91951	P	30	146233	0	5.75e-09
36	57551	F	36	57563	-3	2.71e-07
35	52304	P	35	52304	-3	9.92e-07
35	94357	P	35	94357	-3	9.92e-07
35	94357	F	35	143804	-3	9.92e-07
35	143804	P	35	143804	-3	9.92e-07
30	107724	F	30	107755	-2	2.25e-05
30	107724	P	30	130411	-2	2.25e-05
30	107755	P	30	130442	-2	2.25e-05
30	130411	F	30	130442	-2	2.25e-05
30	10021	P	30	95860	-3	0.00063
30	10021	F	30	142306	-3	0.00063
30	10099	F	30	37022	-3	0.00063
30	44276	F	30	98913	-3	0.00063
30	44276	P	30	139253	-3	0.00063
30	57559	F	30	57571	-3	0.00063
30	89509	F	30	89551	-3	0.00063
30	89509	P	30	148615	-3	0.00063
30	89551	P	30	148657	-3	0.00063
30	115085	P	30	115120	-3	0.00063
30	148615	F	30	148657	-3	0.00063
		F: Forward repeat
		P: Palindromic repeat
		R: Reverse repeat
		C: Complement repeat

## Sheet: Haberlea rhodopensis
1st length	1st position	Type	2nd length	2nd position	Distance	E-value
59	109798	F	59	109857	0	1.99e-26
59	109857	P	59	127696	0	1.99e-26
56	84299	F	56	84443	0	1.27e-24
56	84299	P	56	153054	0	1.27e-24
56	84443	P	56	153198	0	1.27e-24
56	153054	F	56	153198	0	1.27e-24
55	36105	F	55	36159	0	5.09e-24
41	98642	F	41	119664	0	1.37e-15
41	119664	P	41	138870	0	1.37e-15
40	59562	P	40	59562	0	5.46e-15
37	57457	F	37	57494	0	3.5e-13
41	38927	F	41	41151	-2	1.01e-11
37	6418	F	37	80983	-1	3.88e-11
33	113317	F	33	113349	0	8.95e-11
39	43922	F	39	98644	-2	1.46e-10
39	43922	F	39	119666	-2	1.46e-10
39	43922	P	39	138870	-2	1.46e-10
31	162	P	31	199	0	1.43e-09
30	8063	P	30	45627	0	5.73e-09
33	63845	P	33	63845	-1	8.86e-09
36	91664	F	36	91682	-3	2.7e-07
36	91664	P	36	145835	-3	2.7e-07
36	91682	P	36	145853	-3	2.7e-07
36	145835	F	36	145853	-3	2.7e-07
35	94093	P	35	94093	-3	9.89e-07
35	94093	F	35	143425	-3	9.89e-07
35	143425	P	35	143425	-3	9.89e-07
32	8501	P	32	8501	-2	1.6e-06
34	74589	P	34	74599	-3	3.62e-06
31	112229	R	31	112229	-2	5.99e-06
30	13264	P	30	13264	-2	2.24e-05
31	54809	P	31	66123	-3	0.000174
30	9663	F	30	36721	-3	0.000628
30	43934	F	30	98656	-3	0.000628
30	43934	P	30	138867	-3	0.000628
30	89251	F	30	89293	-3	0.000628
30	89251	P	30	148230	-3	0.000628
30	89293	P	30	148272	-3	0.000628
30	91675	F	30	91693	-3	0.000628
30	91675	P	30	145830	-3	0.000628
30	91693	P	30	145848	-3	0.000628
30	148230	F	30	148272	-3	0.000628
		F: Forward repeat
		P: Palindromic repeat
		R: Reverse repeat
		C: Complement repeat

## Sheet: Henckelia pumila
1st length	1st position	Type	2nd length	2nd position	Distance	E-value
42	91554	F	42	91572	0	3.43e-16
42	91554	P	42	146268	0	3.43e-16
42	91572	P	42	146286	0	3.43e-16
42	146268	F	42	146286	0	3.43e-16
48	74857	P	48	74857	-2	8.5e-16
41	98542	F	41	119886	0	1.37e-15
41	119886	P	41	139299	0	1.37e-15
39	44155	F	39	98544	-2	1.46e-10
39	44155	F	39	119888	-2	1.46e-10
39	44155	P	39	139299	-2	1.46e-10
41	39121	F	41	41345	-3	3.95e-10
30	8399	P	30	45877	0	5.75e-09
33	64119	P	33	64119	-1	8.9e-09
34	42897	R	34	42897	-2	1.13e-07
30	8788	F	30	8797	-1	5.18e-07
30	112668	R	30	112669	-1	5.18e-07
34	42897	C	34	42898	-3	3.63e-06
31	8862	F	31	27410	-2	6.02e-06
33	42897	P	33	42897	-3	1.32e-05
30	42893	P	30	42893	-2	2.25e-05
30	107395	F	30	107426	-2	2.25e-05
30	107395	P	30	130426	-2	2.25e-05
30	107426	P	30	130457	-2	2.25e-05
30	130426	F	30	130457	-2	2.25e-05
31	91554	F	31	91590	-3	0.000175
31	91554	P	31	146261	-3	0.000175
31	91590	P	31	146297	-3	0.000175
31	146264	F	31	146300	-3	0.000175
30	6814	F	30	6836	-3	0.000631
30	10027	F	30	36906	-3	0.000631
30	44167	F	30	98556	-3	0.000631
30	44167	P	30	139296	-3	0.000631
		F: Forward repeat
		P: Palindromic repeat
		R: Reverse repeat
		C: Complement repeat

## Sheet: Hemiboea ovalifolia
1st length	1st position	Type	2nd length	2nd position	Distance	E-value
40	59751	P	40	59751	0	5.47e-15
46	91594	F	46	91612	-2	1.24e-14
46	91594	P	46	146056	-2	1.24e-14
46	91612	P	46	146074	-2	1.24e-14
46	146056	F	46	146074	-2	1.24e-14
41	98584	F	41	119818	-1	1.68e-13
41	119818	P	41	139089	-1	1.68e-13
39	43730	F	39	119820	-2	1.46e-10
39	43730	F	39	98586	-3	5.4e-09
39	43730	P	39	139089	-3	5.4e-09
30	8392	P	30	45441	0	5.74e-09
30	91606	F	30	91624	0	5.74e-09
30	91606	P	30	146060	0	5.74e-09
30	91624	P	30	146078	0	5.74e-09
33	64029	P	33	64029	-1	8.87e-09
31	60303	F	31	60323	-1	1.33e-07
35	94030	P	35	94030	-3	9.9e-07
35	94030	F	35	143649	-3	9.9e-07
35	143649	P	35	143649	-3	9.9e-07
30	13572	P	30	13572	-2	2.25e-05
30	107430	F	30	107461	-2	2.25e-05
30	107430	P	30	130223	-2	2.25e-05
30	107461	P	30	130254	-2	2.25e-05
30	130223	F	30	130254	-2	2.25e-05
31	42487	C	31	42488	-3	0.000174
30	10009	F	30	36536	-3	0.000629
30	14506	F	30	14530	-3	0.000629
30	38745	F	30	40969	-3	0.000629
		F: Forward repeat
		P: Palindromic repeat
		R: Reverse repeat
		C: Complement repeat

## Sheet: Lysionotus pauciflorus
1st length	1st position	Type	2nd length	2nd position	Distance	E-value
200	112926	F	200	113144	-1	1.55e-108
157	6523	F	157	6683	0	1.99e-85
110	57797	F	110	57907	0	3.95e-57
106	31619	F	106	31731	0	1.01e-54
72	13556	F	72	13623	0	2.99e-34
70	36506	F	70	36575	0	4.78e-33
60	92293	F	60	92311	-1	9.02e-25
60	92293	P	60	146572	-1	9.02e-25
60	92311	P	60	146590	-1	9.02e-25
60	146572	F	60	146590	-1	9.02e-25
49	5198	F	49	5268	0	2.1e-20
46	7208	F	46	7249	-1	1.86e-16
42	76056	F	42	76105	0	3.44e-16
41	99292	F	41	120223	0	1.38e-15
41	120223	P	41	139610	0	1.38e-15
40	47558	P	40	47558	0	5.51e-15
46	92293	F	46	92329	-2	1.25e-14
46	92293	P	46	146568	-2	1.25e-14
46	92329	P	46	146604	-2	1.25e-14
46	146568	F	46	146604	-2	1.25e-14
38	28730	F	38	28743	0	8.81e-14
33	46080	F	33	46108	0	9.02e-11
39	44535	F	39	99294	-2	1.47e-10
39	44535	F	39	120225	-2	1.47e-10
39	44535	P	39	139610	-2	1.47e-10
41	39507	F	41	41731	-3	3.96e-10
30	8553	P	30	46286	0	5.77e-09
31	64913	P	31	64913	-1	1.34e-07
35	94747	P	35	94747	-3	9.97e-07
35	94747	F	35	144161	-3	9.97e-07
35	144161	P	35	144161	-3	9.97e-07
33	60662	P	33	60669	-3	1.33e-05
30	13830	P	30	13830	-2	2.26e-05
30	108139	F	30	108170	-2	2.26e-05
30	108139	P	30	130743	-2	2.26e-05
30	108170	P	30	130774	-2	2.26e-05
30	130743	F	30	130774	-2	2.26e-05
31	28726	F	31	28752	-3	0.000175
30	8995	P	30	9036	-3	0.000633
30	10184	F	30	37291	-3	0.000633
30	44547	F	30	99306	-3	0.000633
30	44547	P	30	139607	-3	0.000633
		F: Forward repeat
		P: Palindromic repeat
		R: Reverse repeat
		C: Complement repeat

## Sheet: Paraboea clavisepala
1st length	1st position	Type	2nd length	2nd position	Distance	E-value
54	8910	P	54	8910	0	2.04e-23
55	61964	P	55	61964	-3	3.61e-18
40	31832	R	40	31832	0	5.47e-15
35	31843	R	35	31843	0	5.61e-12
38	98926	F	38	119956	-1	9.99e-12
38	119956	P	38	139195	-1	9.99e-12
39	44064	F	39	98925	-2	1.46e-10
39	44064	P	39	139195	-2	1.46e-10
38	44065	F	38	119956	-2	5.54e-10
35	6343	F	35	6363	-1	5.89e-10
30	8485	P	30	45797	0	5.74e-09
30	10193	P	30	10193	0	5.74e-09
38	42794	P	38	42800	-3	2e-08
35	31832	F	35	31849	-2	3e-08
36	75092	P	36	75104	-3	2.7e-07
35	39013	F	35	41237	-3	9.91e-07
35	94369	P	35	94369	-3	9.91e-07
35	94369	F	35	143755	-3	9.91e-07
35	143755	P	35	143755	-3	9.91e-07
32	223	P	32	258	-2	1.6e-06
32	7851	P	32	7855	-2	1.6e-06
30	91924	F	30	91939	-2	2.25e-05
30	91924	P	30	146190	-2	2.25e-05
30	91939	P	30	146205	-2	2.25e-05
30	146190	F	30	146205	-2	2.25e-05
30	6352	F	30	6372	-3	0.000629
30	10055	P	30	95872	-3	0.000629
30	10055	F	30	142257	-3	0.000629
30	44076	F	30	98937	-3	0.000629
30	44076	P	30	139192	-3	0.000629
30	89524	F	30	89566	-3	0.000629
30	89524	P	30	148563	-3	0.000629
30	89566	P	30	148605	-3	0.000629
30	148563	F	30	148605	-3	0.000629
		F: Forward repeat
		P: Palindromic repeat
		R: Reverse repeat
		C: Complement repeat

[truncated: 42 more sheets: Paraboea dictyoneura, Paraboea dolomitica, Paraboea filipes, Paraboea glutinosa, Paraboea guilinensis, Paraboea martinii, Paraboea peltifolia, Paraboea rufescens, Paraboea sinensis, Paraboea swinhoei, Paraboea wenshanensis, Oreocharis cotinifolia, Oreocharis esquirolii, Oreocharis mileensis, Petrocodon coriaceifolius, Petrocodon jingxiensis, Petrocodon multiflorus, Primulina brachytricha, Primulina cordata, Primulina eburnea MF177038 …]
