# Supplementary material for: Plastomes of limestone karst gesneriad genera Petrocodon and Primulina, and the comparative plastid phylogenomics of Gesneriaceae
Source: Sci Rep. 2022 Sep 22;12:15800. doi: 10.1038/s41598-022-19812-2 (PMC9500069; doi:10.1038/s41598-022-19812-2)
Supplement: Supplementary file 5 — Supplementary Table S4. [file 41598_2022_19812_MOESM5_ESM.xlsx]

## Sheet: Observed Frequency
Codon	AA	Achimenes cettoana	Achimenes erecta	Corallodiscus flabellatus	Damrongia clarkeana	Dorcoceras hygrometricum	Haberlea rhodopensis	Hemiboea ovalifolia	Henckelia pumila	Lysionotus pauciflorus	Oreocharis cotinifolia	Oreocharis esquirolii	Oreocharis mileensis	Paraboea clavisepala	Paraboea dictyoneura	Paraboea dolomitica	Paraboea filipes	Paraboea glutinosa	Paraboea guilinensis	Paraboea martinii	Paraboea peltifolia	Paraboea rufescens	Paraboea sinensis	Paraboea swinhoei	Paraboea wenshanensis	Petrocodon coriaceifolius	Petrocodon jingxiensis	Petrocodon multiflorus	Primulina brachytricha var. magnibracteata	Primulina cordata	Primulina eburnea MF177038	Primulina eburnea MF472011	Primulina eburnea SRR9711276	Primulina fimbrisepala	Primulina hezhouensis	Primulina huaijiensis	Primulina liboensis	Primulina linearifolia	Primulina luochengensis	Primulina lutea	Primulina medica	Primulina mollifolia	Primulina ophiopogoides	Primulina pengii	Primulina renifolia	Primulina sclerophylla	Primulina tenuituba	Streptocarpus ionanthus subsp. grandifolius	Streptocarpus ionanthus subsp. grotei
UAA	*	40	40	39	40	38	41	39	43	40	43	41	39	41	40	43	41	42	42	41	42	44	44	41	40	41	42	41	41	41	41	41	41	41	41	41	41	42	42	42	42	41	43	41	41	40	40	42	42
UAG	*	23	23	23	22	22	23	23	18	23	19	21	20	20	20	19	20	21	20	21	20	19	20	21	21	21	21	21	22	22	23	22	22	22	22	22	22	21	22	21	21	22	20	22	21	23	23	22	22
UGA	*	17	17	18	18	20	16	18	17	17	18	18	20	17	19	16	18	17	17	18	17	17	16	18	19	18	17	18	17	17	16	17	17	17	17	17	17	16	16	17	17	17	17	17	18	17	16	16	16
GCA	A	354	352	369	370	374	376	368	364	369	373	369	366	367	364	364	364	366	366	365	367	362	371	360	366	369	362	370	369	370	367	368	369	373	371	371	371	369	368	365	370	370	371	365	370	369	367	369	366
GCC	A	201	201	199	209	197	202	199	200	204	192	198	194	207	207	208	210	210	209	208	207	211	206	210	207	196	198	197	199	199	204	201	198	202	201	202	205	202	201	202	203	197	202	202	200	201	198	193	192
GCG	A	154	151	131	132	125	137	123	131	126	123	123	122	137	135	132	135	133	132	131	136	131	129	135	132	126	121	125	124	124	131	132	128	121	126	131	124	128	126	132	123	127	127	133	129	128	132	139	139
GCU	A	567	562	547	555	556	561	559	561	556	551	555	550	554	552	555	555	559	554	558	559	553	558	551	555	554	553	553	562	565	558	561	562	560	562	558	561	561	565	558	563	559	566	560	555	563	560	568	562
UGC	C	57	57	68	69	67	64	68	64	66	71	68	66	65	66	66	65	67	66	64	67	67	67	65	66	70	70	67	71	68	72	70	71	71	71	72	71	71	69	70	71	68	70	70	67	70	69	69	67
UGU	C	190	187	184	190	187	185	187	189	186	188	188	185	189	186	190	189	187	188	188	186	190	187	188	191	184	184	185	188	191	188	190	191	192	192	186	194	191	193	191	192	188	191	192	191	190	191	188	183
GAC	D	184	184	169	178	177	175	170	174	175	173	170	168	175	169	171	173	171	173	171	171	175	171	171	169	174	175	172	178	176	177	172	170	179	178	172	174	177	174	176	177	176	175	176	175	170	177	175	172
GAU	D	752	749	746	748	753	750	738	750	733	742	741	744	740	741	742	736	744	737	746	737	748	749	741	750	744	737	743	747	748	750	745	747	744	742	747	749	748	745	743	750	748	746	750	752	745	752	744	718
GAA	E	900	899	903	904	904	902	902	908	916	906	901	901	895	893	893	895	893	892	896	897	885	900	894	897	906	907	911	905	904	896	901	899	895	900	902	903	901	904	898	907	895	897	897	897	893	901	904	866
GAG	E	272	273	272	274	276	279	266	272	266	257	262	259	269	268	264	272	271	270	276	266	278	270	275	272	268	264	269	268	268	274	270	273	265	272	270	270	272	268	272	268	271	272	273	271	268	273	273	267
UUC	F	429	427	420	424	429	421	416	425	423	427	420	426	417	413	412	414	420	414	410	414	413	412	413	414	427	423	427	421	427	426	425	423	422	422	421	424	423	428	425	422	427	431	423	421	421	427	411	408
UUU	F	857	856	869	879	877	872	871	877	885	867	860	875	884	891	884	887	879	884	878	883	881	881	883	880	874	860	871	874	873	878	875	879	875	870	877	868	879	867	878	874	874	873	882	875	864	875	886	850
GGA	G	618	620	626	615	606	621	618	621	614	617	616	601	613	610	612	611	617	612	609	614	609	603	605	605	620	611	619	616	614	612	615	614	610	620	616	619	618	619	618	609	610	616	615	612	620	613	609	600
GGC	G	172	169	160	158	152	154	153	160	152	155	158	155	157	154	154	150	157	156	161	157	161	165	167	166	152	157	155	156	154	158	155	159	155	155	159	155	155	157	156	158	157	159	156	158	155	155	170	166
GGG	G	295	292	263	267	270	272	262	264	273	263	264	267	268	268	264	268	268	271	274	265	275	268	277	274	266	264	270	269	270	276	271	269	270	268	270	267	275	271	269	270	275	273	274	276	265	271	263	261
GGU	G	515	514	530	519	535	520	530	531	532	528	527	522	524	530	529	530	526	526	527	527	525	529	522	523	532	521	525	530	532	523	530	525	529	523	525	523	523	520	530	528	523	523	529	526	528	527	525	523
CAC	H	118	118	111	117	125	114	111	121	112	113	108	116	126	127	128	126	124	129	125	130	124	124	126	125	114	116	116	117	114	111	114	113	117	113	114	117	113	112	113	117	114	114	115	115	113	111	111	109
CAU	H	424	419	415	400	404	412	401	402	402	406	405	399	405	402	401	406	411	407	411	403	404	407	410	406	410	404	405	405	409	417	412	413	410	412	412	407	410	412	412	412	412	412	412	413	408	413	413	399
AUA	I	585	586	584	602	604	595	599	600	603	608	596	604	611	613	615	604	602	604	599	607	599	603	592	602	603	602	612	603	600	603	605	599	603	602	604	601	604	602	600	602	606	608	604	609	599	607	608	582
AUC	I	420	419	409	416	398	412	406	401	405	404	407	404	412	412	417	411	416	414	417	408	416	412	425	413	412	402	409	416	420	408	408	408	412	413	410	410	414	413	403	410	411	409	406	409	412	411	404	391
AUU	I	943	937	977	950	951	964	955	964	970	988	974	970	952	953	957	953	944	946	943	961	950	951	941	952	970	954	973	978	971	985	974	983	978	977	968	980	973	973	981	976	972	976	979	973	967	981	968	939
AAA	K	878	881	901	919	914	923	908	912	911	913	905	908	928	929	933	928	919	929	911	933	920	923	922	928	913	906	915	916	917	909	901	916	909	916	910	909	908	912	916	910	898	911	909	905	896	908	922	847
AAG	K	308	308	309	305	311	295	300	306	300	301	295	293	289	292	289	290	297	289	293	293	301	296	300	293	301	296	300	300	300	296	300	294	295	301	301	301	304	293	296	298	298	300	302	300	295	299	306	287
CUA	L	348	347	328	319	330	340	326	329	333	335	332	330	330	330	329	334	333	333	336	331	335	337	334	333	330	325	326	334	333	331	327	329	334	333	330	333	330	332	332	334	327	326	329	330	330	330	336	332
CUC	L	141	143	137	144	149	138	145	139	146	140	140	142	140	140	140	141	144	141	144	143	143	144	143	142	140	138	139	138	139	139	134	135	141	138	134	137	136	137	136	140	135	137	134	133	136	137	147	143
CUG	L	164	162	156	154	151	153	157	158	149	161	159	152	151	149	149	151	153	151	150	153	155	154	151	157	155	157	153	159	158	163	162	161	155	161	161	162	162	161	166	158	162	164	163	165	163	166	154	148
CUU	L	519	522	535	519	529	526	511	521	512	507	508	500	518	515	515	521	522	518	520	517	521	522	527	520	515	503	517	510	504	508	511	509	508	515	513	512	511	516	512	507	510	513	508	506	507	510	521	498
UUA	L	750	751	809	791	796	783	784	779	786	777	774	777	779	777	777	775	789	775	786	781	782	786	794	787	779	767	782	783	785	784	780	778	782	787	784	784	782	782	775	781	778	775	780	784	781	784	784	752
UUG	L	497	496	489	484	482	486	474	490	490	483	487	479	493	492	492	496	494	498	499	496	490	487	496	493	479	475	486	483	483	481	488	489	483	483	488	483	484	484	487	487	483	481	487	481	481	485	488	473
AUG	M	544	543	547	546	547	545	547	546	553	545	545	542	544	547	544	549	554	546	547	543	550	549	552	546	548	544	548	546	548	546	548	553	547	545	549	546	551	548	549	548	549	550	547	551	548	546	534	515
AAC	N	237	236	232	236	231	232	234	235	239	236	237	235	232	232	233	233	233	238	240	232	239	233	241	237	232	233	239	243	240	242	246	244	238	244	248	243	247	249	248	241	244	246	246	246	239	241	243	226
AAU	N	822	817	851	818	815	831	815	820	831	844	836	841	818	823	826	831	825	821	817	821	809	821	819	816	828	811	831	829	829	828	826	825	819	823	825	824	827	815	829	824	825	824	827	819	816	824	827	776
CCA	P	274	272	271	271	276	276	268	268	274	267	270	264	267	264	265	269	267	266	270	266	267	273	269	271	269	265	267	266	262	261	264	264	260	265	264	264	260	265	263	256	266	264	265	264	264	263	270	260
CCC	P	180	180	180	181	170	178	172	176	170	173	172	171	178	173	177	174	184	174	183	177	185	186	181	186	170	171	171	167	173	173	170	172	170	171	173	173	168	170	173	171	165	170	170	170	173	172	178	176
CCG	P	130	130	126	117	112	122	124	128	126	121	121	118	127	127	123	121	129	124	126	127	128	124	131	125	126	123	127	127	130	127	126	125	133	130	129	129	127	131	126	133	132	128	129	129	129	132	128	125
CCU	P	382	381	366	371	380	372	375	378	381	377	378	379	369	372	368	367	364	368	363	365	363	361	363	363	374	370	370	376	370	375	377	377	372	376	371	375	378	377	373	374	380	379	374	374	372	370	359	353
CAA	Q	622	618	634	626	633	612	619	621	623	620	621	617	626	622	618	623	637	621	635	619	634	630	627	634	621	611	621	614	616	622	616	613	613	619	618	619	619	613	614	618	617	623	616	612	614	621	627	592
CAG	Q	195	194	183	183	187	190	186	183	179	181	185	181	178	178	179	174	183	178	181	177	180	182	184	179	186	184	186	186	187	179	184	183	188	190	183	183	185	189	185	187	183	185	183	184	184	179	186	181
AGA	R	432	429	416	411	424	401	409	414	411	409	412	410	408	408	404	409	404	408	406	407	408	406	414	404	405	401	405	409	411	405	408	406	410	408	403	408	402	404	407	412	407	408	408	403	403	404	410	385
AGG	R	139	140	129	136	134	135	136	138	136	141	138	135	143	143	143	143	144	141	141	141	142	147	141	145	140	135	135	138	137	137	138	140	138	140	139	141	139	148	139	140	140	142	138	141	137	141	135	130
CGA	R	319	318	334	338	331	335	333	330	334	337	334	328	338	335	336	335	330	338	336	334	333	332	335	336	333	331	337	338	339	341	339	341	332	333	339	332	338	334	341	335	340	338	339	341	328	340	329	323
CGC	R	94	94	83	91	84	93	86	89	92	86	89	84	87	85	83	86	87	86	85	87	89	90	88	90	90	91	94	93	91	90	90	89	92	93	90	92	91	93	90	93	91	93	92	95	90	92	96	95
CGG	R	100	102	99	101	101	100	98	104	100	96	99	97	99	97	99	98	105	99	105	100	109	109	107	107	91	94	93	93	94	100	102	99	93	95	97	100	95	94	98	92	95	103	100	91	95	96	101	98
CGU	R	305	302	319	302	307	304	308	306	310	308	306	304	304	310	310	308	304	304	307	305	307	303	303	304	309	307	309	306	305	306	309	307	305	306	307	303	309	305	306	305	309	307	307	308	306	307	304	298
AGC	S	92	92	89	92	94	94	92	82	94	91	91	89	89	89	89	90	92	89	94	90	90	91	89	91	92	88	93	84	88	87	86	87	87	87	85	88	86	90	90	87	87	84	85	84	86	88	96	92
AGU	S	369	370	366	371	369	367	371	379	372	369	368	363	368	370	369	370	364	369	366	369	370	367	368	372	375	370	373	378	378	377	372	374	376	374	378	377	374	375	371	375	371	375	373	370	374	376	373	359
UCA	S	341	345	342	361	354	349	369	359	360	358	363	361	353	354	351	353	350	351	349	356	355	352	356	349	358	362	362	361	358	363	360	360	359	363	359	358	356	361	360	359	359	363	365	356	360	361	358	341
UCC	S	256	263	273	264	271	267	264	261	270	266	269	268	270	269	264	265	265	265	263	266	258	259	264	262	268	266	274	276	275	279	280	278	274	274	274	276	277	277	279	273	278	278	278	281	274	279	268	261
UCG	S	177	175	160	167	163	163	154	162	160	158	155	157	178	170	174	168	165	171	175	169	167	169	168	176	160	156	158	160	161	160	161	163	160	159	160	164	163	166	162	162	161	158	158	159	162	159	164	158
UCU	S	505	501	510	497	508	502	504	506	506	507	508	505	493	501	499	494	508	498	509	498	511	507	507	503	518	506	510	504	502	502	504	508	498	506	503	506	504	501	502	502	504	506	504	497	502	496	504	487
ACA	T	354	353	342	337	353	343	342	352	342	345	349	343	336	336	340	342	344	337	343	340	340	342	349	342	345	338	347	345	343	349	348	347	345	345	351	344	351	347	345	347	348	353	348	346	343	344	339	333
ACC	T	221	218	199	203	206	208	206	213	208	207	205	207	206	208	207	203	202	202	202	206	207	206	202	205	206	203	209	199	196	199	203	203	199	203	200	201	201	198	203	199	195	200	201	196	201	199	196	193
ACG	T	129	129	121	126	128	124	120	119	116	119	119	116	127	128	127	128	121	131	127	128	127	122	120	125	115	117	118	124	125	119	121	118	123	122	121	121	122	119	123	126	119	124	120	122	122	118	134	131
ACU	T	463	458	493	496	496	493	490	483	491	485	490	486	492	484	488	490	486	490	489	490	490	490	491	492	492	483	493	489	488	488	486	486	488	488	491	489	489	486	490	488	491	492	490	492	488	489	493	479
GUA	V	478	474	473	477	480	476	485	486	490	482	482	481	483	498	495	496	483	488	485	487	482	485	491	481	495	485	502	490	492	492	491	494	489	490	492	493	489	489	491	490	495	494	496	485	491	491	477	471
GUC	V	153	155	164	132	138	139	139	137	135	137	137	132	136	135	133	133	138	137	139	133	139	140	136	141	132	134	130	137	132	134	139	135	133	137	138	134	136	137	140	136	133	136	137	138	132	135	143	140
GUG	V	172	175	164	163	175	168	162	165	160	162	166	170	166	162	166	165	166	164	164	166	170	169	165	167	166	169	165	168	168	170	166	165	169	167	167	170	169	168	167	168	170	169	166	169	167	169	170	169
GUU	V	480	481	482	481	478	478	483	492	480	485	481	478	475	471	472	469	486	476	484	473	478	480	478	478	482	482	486	479	480	473	479	475	480	476	483	472	483	477	480	479	477	484	477	482	472	477	486	480
UGG	W	407	404	401	402	402	400	402	399	396	395	398	393	400	399	399	400	403	400	403	400	401	401	400	399	399	389	402	397	397	397	397	396	395	401	398	396	398	397	398	396	399	399	397	396	397	399	399	385
UAC	Y	153	152	145	153	146	149	150	153	157	151	151	146	154	160	157	158	153	155	151	155	155	155	152	155	151	151	153	149	153	152	149	148	152	149	153	151	151	153	148	153	150	153	146	153	150	151	155	145
UAU	Y	671	670	702	693	688	682	696	686	692	691	691	679	685	688	688	694	683	685	680	692	681	682	683	682	698	680	692	687	685	679	681	685	679	688	677	683	679	687	682	685	684	680	684	688	681	683	684	659
Total		22888	22833	22892	22834	22890	22840	22726	22861	22863	22798	22756	22634	22802	22795	22786	22807	22855	22783	22841	22807	22848	22855	22872	22861	22837	22582	22872	22857	22849	22857	22843	22844	22786	22871	22853	22849	22867	22847	22864	22851	22815	22906	22871	22820	22718	22851	22894	22136
[truncated: 5 more columns]

## Sheet: RSCU
Codon	AA	Achimenes cettoana	Achimenes erecta	Corallodiscus flabellatus	Damrongia clarkeana	Dorcoceras hygrometricum	Haberlea rhodopensis	Hemiboea ovalifolia	Henckelia pumila	Lysionotus pauciflorus	Oreocharis cotinifolia	Oreocharis esquirolii	Oreocharis mileensis	Paraboea clavisepala	Paraboea dictyoneura	Paraboea dolomitica	Paraboea filipes	Paraboea glutinosa	Paraboea guilinensis	Paraboea martinii	Paraboea peltifolia	Paraboea rufescens	Paraboea sinensis	Paraboea swinhoei	Paraboea wenshanensis	Petrocodon coriaceifolius	Petrocodon jingxiensis	Petrocodon multiflorus	Primulina brachytricha var. magnibracteata	Primulina cordata	Primulina eburnea MF177038	Primulina eburnea MF472011	Primulina eburnea SRR9711276	Primulina fimbrisepala	Primulina hezhouensis	Primulina huaijiensis	Primulina liboensis	Primulina linearifolia	Primulina luochengensis	Primulina lutea	Primulina medica	Primulina mollifolia	Primulina ophiopogoides	Primulina pengii	Primulina renifolia	Primulina sclerophylla	Primulina tenuituba	Streptocarpus ionanthus subsp. grandifolius	Streptocarpus ionanthus subsp. grotei
UAA	*	1.5	1.5	1.463	1.5	1.425	1.538	1.463	1.654	1.5	1.613	1.538	1.481	1.577	1.519	1.654	1.557	1.575	1.595	1.538	1.595	1.65	1.65	1.538	1.5	1.538	1.575	1.538	1.538	1.538	1.538	1.538	1.538	1.538	1.538	1.538	1.538	1.595	1.575	1.575	1.575	1.538	1.613	1.538	1.538	1.5	1.519	1.575	1.575
UAG	*	0.863	0.863	0.863	0.825	0.825	0.863	0.863	0.692	0.863	0.713	0.788	0.759	0.769	0.759	0.731	0.759	0.788	0.759	0.788	0.759	0.713	0.75	0.788	0.788	0.788	0.788	0.788	0.825	0.825	0.863	0.825	0.825	0.825	0.825	0.825	0.825	0.797	0.825	0.788	0.788	0.825	0.75	0.825	0.788	0.863	0.873	0.825	0.825
UGA	*	0.638	0.638	0.675	0.675	0.75	0.6	0.675	0.654	0.638	0.675	0.675	0.759	0.654	0.722	0.615	0.684	0.638	0.646	0.675	0.646	0.638	0.6	0.675	0.713	0.675	0.638	0.675	0.638	0.638	0.6	0.638	0.638	0.638	0.638	0.638	0.638	0.608	0.6	0.638	0.638	0.638	0.638	0.638	0.675	0.638	0.608	0.6	0.6
GCA	A	1.11	1.112	1.185	1.169	1.195	1.179	1.179	1.159	1.176	1.204	1.186	1.188	1.16	1.157	1.156	1.152	1.155	1.161	1.157	1.157	1.152	1.174	1.146	1.162	1.186	1.173	1.189	1.177	1.176	1.165	1.166	1.174	1.188	1.178	1.176	1.177	1.171	1.168	1.161	1.176	1.181	1.172	1.159	1.18	1.17	1.168	1.163	1.163
GCC	A	0.63	0.635	0.639	0.66	0.629	0.633	0.637	0.637	0.65	0.62	0.636	0.63	0.655	0.658	0.661	0.665	0.662	0.663	0.659	0.652	0.671	0.652	0.669	0.657	0.63	0.642	0.633	0.635	0.633	0.648	0.637	0.63	0.643	0.638	0.64	0.65	0.641	0.638	0.643	0.645	0.629	0.638	0.641	0.638	0.638	0.63	0.608	0.61
GCG	A	0.483	0.477	0.421	0.417	0.399	0.429	0.394	0.417	0.402	0.397	0.395	0.396	0.433	0.429	0.419	0.427	0.42	0.419	0.415	0.429	0.417	0.408	0.43	0.419	0.405	0.392	0.402	0.396	0.394	0.416	0.418	0.407	0.385	0.4	0.415	0.393	0.406	0.4	0.42	0.391	0.405	0.401	0.422	0.411	0.406	0.42	0.438	0.442
GCU	A	1.777	1.776	1.756	1.754	1.776	1.759	1.79	1.787	1.772	1.779	1.783	1.786	1.752	1.755	1.763	1.756	1.763	1.757	1.769	1.762	1.76	1.766	1.755	1.762	1.78	1.793	1.777	1.793	1.797	1.771	1.778	1.788	1.783	1.784	1.769	1.78	1.781	1.794	1.776	1.789	1.785	1.788	1.778	1.77	1.786	1.782	1.79	1.786
UGC	C	0.462	0.467	0.54	0.533	0.528	0.514	0.533	0.506	0.524	0.548	0.531	0.526	0.512	0.524	0.516	0.512	0.528	0.52	0.508	0.53	0.521	0.528	0.514	0.514	0.551	0.551	0.532	0.548	0.525	0.554	0.538	0.542	0.54	0.54	0.558	0.536	0.542	0.527	0.536	0.54	0.531	0.536	0.534	0.519	0.538	0.531	0.537	0.536
UGU	C	1.538	1.533	1.46	1.467	1.472	1.486	1.467	1.494	1.476	1.452	1.469	1.474	1.488	1.476	1.484	1.488	1.472	1.48	1.492	1.47	1.479	1.472	1.486	1.486	1.449	1.449	1.468	1.452	1.475	1.446	1.462	1.458	1.46	1.46	1.442	1.464	1.458	1.473	1.464	1.46	1.469	1.464	1.466	1.481	1.462	1.469	1.463	1.464
GAC	D	0.393	0.394	0.369	0.384	0.381	0.378	0.374	0.377	0.385	0.378	0.373	0.368	0.383	0.371	0.375	0.381	0.374	0.38	0.373	0.377	0.379	0.372	0.375	0.368	0.379	0.384	0.376	0.385	0.381	0.382	0.375	0.371	0.388	0.387	0.374	0.377	0.383	0.379	0.383	0.382	0.381	0.38	0.38	0.378	0.372	0.381	0.381	0.387
GAU	D	1.607	1.606	1.631	1.616	1.619	1.622	1.626	1.623	1.615	1.622	1.627	1.632	1.617	1.629	1.625	1.619	1.626	1.62	1.627	1.623	1.621	1.628	1.625	1.632	1.621	1.616	1.624	1.615	1.619	1.618	1.625	1.629	1.612	1.613	1.626	1.623	1.617	1.621	1.617	1.618	1.619	1.62	1.62	1.622	1.628	1.619	1.619	1.613
GAA	E	1.536	1.534	1.537	1.535	1.532	1.528	1.545	1.539	1.55	1.558	1.549	1.553	1.538	1.538	1.544	1.534	1.534	1.535	1.529	1.543	1.522	1.538	1.53	1.535	1.543	1.549	1.544	1.543	1.543	1.532	1.539	1.534	1.543	1.536	1.539	1.54	1.536	1.543	1.535	1.544	1.535	1.535	1.533	1.536	1.538	1.535	1.536	1.529
GAG	E	0.464	0.466	0.463	0.465	0.468	0.472	0.455	0.461	0.45	0.442	0.451	0.447	0.462	0.462	0.456	0.466	0.466	0.465	0.471	0.457	0.478	0.462	0.47	0.465	0.457	0.451	0.456	0.457	0.457	0.468	0.461	0.466	0.457	0.464	0.461	0.46	0.464	0.457	0.465	0.456	0.465	0.465	0.467	0.464	0.462	0.465	0.464	0.471
UUC	F	0.667	0.666	0.652	0.651	0.657	0.651	0.646	0.653	0.647	0.66	0.656	0.655	0.641	0.633	0.636	0.636	0.647	0.638	0.637	0.638	0.638	0.637	0.637	0.64	0.656	0.659	0.658	0.65	0.657	0.653	0.654	0.65	0.651	0.653	0.649	0.656	0.65	0.661	0.652	0.651	0.656	0.661	0.648	0.65	0.655	0.656	0.634	0.649
UUU	F	1.333	1.334	1.348	1.349	1.343	1.349	1.354	1.347	1.353	1.34	1.344	1.345	1.359	1.367	1.364	1.364	1.353	1.362	1.363	1.362	1.362	1.363	1.363	1.36	1.344	1.341	1.342	1.35	1.343	1.347	1.346	1.35	1.349	1.347	1.351	1.344	1.35	1.339	1.348	1.349	1.344	1.339	1.352	1.35	1.345	1.344	1.366	1.351
GGA	G	1.545	1.555	1.586	1.578	1.551	1.585	1.582	1.576	1.563	1.579	1.574	1.556	1.57	1.562	1.57	1.568	1.574	1.564	1.551	1.571	1.552	1.541	1.54	1.543	1.58	1.574	1.578	1.568	1.564	1.56	1.566	1.567	1.56	1.584	1.569	1.583	1.574	1.58	1.572	1.557	1.559	1.568	1.563	1.557	1.582	1.566	1.555	1.548
GGC	G	0.43	0.424	0.405	0.405	0.389	0.393	0.392	0.406	0.387	0.397	0.404	0.401	0.402	0.394	0.395	0.385	0.401	0.399	0.41	0.402	0.41	0.422	0.425	0.423	0.387	0.404	0.395	0.397	0.392	0.403	0.395	0.406	0.396	0.396	0.405	0.396	0.395	0.401	0.397	0.404	0.401	0.405	0.396	0.402	0.395	0.396	0.434	0.428
GGG	G	0.738	0.732	0.666	0.685	0.691	0.694	0.671	0.67	0.695	0.673	0.675	0.691	0.686	0.686	0.677	0.688	0.684	0.693	0.698	0.678	0.701	0.685	0.705	0.699	0.678	0.68	0.688	0.685	0.688	0.704	0.69	0.687	0.691	0.685	0.688	0.683	0.7	0.692	0.684	0.69	0.703	0.695	0.696	0.702	0.676	0.692	0.671	0.674
GGU	G	1.288	1.289	1.343	1.332	1.369	1.327	1.356	1.348	1.355	1.351	1.347	1.351	1.342	1.357	1.357	1.36	1.342	1.344	1.342	1.349	1.338	1.352	1.329	1.334	1.355	1.342	1.338	1.349	1.355	1.333	1.349	1.34	1.353	1.336	1.338	1.338	1.332	1.327	1.348	1.35	1.337	1.332	1.344	1.338	1.347	1.346	1.34	1.35
CAC	H	0.435	0.439	0.422	0.453	0.473	0.433	0.434	0.463	0.436	0.435	0.421	0.45	0.475	0.48	0.484	0.474	0.464	0.481	0.466	0.488	0.47	0.467	0.47	0.471	0.435	0.446	0.445	0.448	0.436	0.42	0.433	0.43	0.444	0.43	0.433	0.447	0.432	0.427	0.43	0.442	0.433	0.433	0.436	0.436	0.434	0.424	0.424	0.429
CAU	H	1.565	1.561	1.578	1.547	1.527	1.567	1.566	1.537	1.564	1.565	1.579	1.55	1.525	1.52	1.516	1.526	1.536	1.519	1.534	1.512	1.53	1.533	1.53	1.529	1.565	1.554	1.555	1.552	1.564	1.58	1.567	1.57	1.556	1.57	1.567	1.553	1.568	1.573	1.57	1.558	1.567	1.567	1.564	1.564	1.566	1.576	1.576	1.571
AUA	I	0.901	0.905	0.889	0.918	0.928	0.906	0.917	0.916	0.915	0.912	0.904	0.916	0.928	0.93	0.928	0.921	0.92	0.923	0.917	0.922	0.915	0.92	0.907	0.918	0.911	0.922	0.921	0.906	0.904	0.906	0.913	0.903	0.908	0.907	0.914	0.906	0.91	0.908	0.907	0.908	0.914	0.915	0.911	0.918	0.908	0.911	0.921	0.913
AUC	I	0.647	0.647	0.623	0.634	0.611	0.627	0.621	0.612	0.614	0.606	0.618	0.613	0.626	0.625	0.629	0.627	0.636	0.632	0.639	0.619	0.635	0.629	0.651	0.63	0.623	0.616	0.615	0.625	0.633	0.613	0.616	0.615	0.62	0.622	0.621	0.618	0.624	0.623	0.609	0.619	0.62	0.616	0.612	0.616	0.625	0.617	0.612	0.613
AUU	I	1.452	1.447	1.488	1.448	1.461	1.467	1.462	1.472	1.471	1.482	1.478	1.471	1.446	1.445	1.443	1.453	1.443	1.445	1.444	1.459	1.45	1.451	1.442	1.452	1.466	1.462	1.464	1.469	1.463	1.48	1.471	1.482	1.472	1.471	1.465	1.477	1.466	1.468	1.483	1.473	1.466	1.469	1.477	1.466	1.467	1.472	1.467	1.473
AAA	K	1.481	1.482	1.489	1.502	1.492	1.516	1.503	1.498	1.505	1.504	1.508	1.512	1.525	1.522	1.527	1.524	1.512	1.525	1.513	1.522	1.507	1.514	1.509	1.52	1.504	1.507	1.506	1.507	1.507	1.509	1.5	1.514	1.51	1.505	1.503	1.502	1.498	1.514	1.512	1.507	1.502	1.505	1.501	1.502	1.505	1.505	1.502	1.494
AAG	K	0.519	0.518	0.511	0.498	0.508	0.484	0.497	0.502	0.495	0.496	0.492	0.488	0.475	0.478	0.473	0.476	0.488	0.475	0.487	0.478	0.493	0.486	0.491	0.48	0.496	0.493	0.494	0.493	0.493	0.491	0.5	0.486	0.49	0.495	0.497	0.498	0.502	0.486	0.488	0.493	0.498	0.495	0.499	0.498	0.495	0.495	0.498	0.506
CUA	L	1.188	1.182	1.135	1.123	1.139	1.175	1.145	1.147	1.168	1.172	1.166	1.174	1.159	1.164	1.162	1.165	1.156	1.165	1.169	1.157	1.161	1.165	1.157	1.156	1.158	1.158	1.149	1.171	1.175	1.16	1.153	1.16	1.174	1.161	1.16	1.164	1.159	1.159	1.159	1.173	1.153	1.144	1.16	1.164	1.162	1.155	1.161	1.185
CUC	L	0.481	0.487	0.474	0.507	0.514	0.477	0.509	0.485	0.512	0.49	0.492	0.505	0.492	0.494	0.494	0.492	0.5	0.493	0.501	0.5	0.496	0.498	0.495	0.493	0.491	0.492	0.49	0.484	0.49	0.487	0.473	0.476	0.496	0.481	0.471	0.479	0.478	0.478	0.475	0.492	0.476	0.481	0.473	0.469	0.479	0.479	0.508	0.51
CUG	L	0.56	0.552	0.54	0.542	0.521	0.529	0.551	0.551	0.523	0.563	0.558	0.541	0.53	0.526	0.526	0.527	0.531	0.528	0.522	0.535	0.537	0.532	0.523	0.545	0.544	0.559	0.539	0.557	0.557	0.571	0.571	0.568	0.545	0.561	0.566	0.566	0.569	0.562	0.579	0.555	0.571	0.575	0.575	0.582	0.574	0.581	0.532	0.528
CUU	L	1.771	1.779	1.851	1.827	1.826	1.818	1.795	1.817	1.796	1.774	1.784	1.779	1.819	1.817	1.818	1.817	1.813	1.813	1.809	1.808	1.806	1.805	1.825	1.806	1.807	1.792	1.822	1.788	1.778	1.781	1.802	1.795	1.786	1.796	1.803	1.79	1.795	1.801	1.787	1.781	1.799	1.8	1.792	1.785	1.785	1.785	1.8	1.777
UUA	L	1.203	1.204	1.247	1.241	1.246	1.234	1.246	1.228	1.232	1.233	1.228	1.237	1.225	1.225	1.225	1.22	1.23	1.218	1.223	1.223	1.23	1.235	1.231	1.23	1.238	1.235	1.233	1.237	1.238	1.24	1.23	1.228	1.236	1.239	1.233	1.238	1.235	1.235	1.228	1.232	1.234	1.234	1.231	1.24	1.238	1.236	1.233	1.228
UUG	L	0.797	0.796	0.753	0.759	0.754	0.766	0.754	0.772	0.768	0.767	0.772	0.763	0.775	0.775	0.775	0.78	0.77	0.782	0.777	0.777	0.77	0.765	0.769	0.77	0.762	0.765	0.767	0.763	0.762	0.76	0.77	0.772	0.764	0.761	0.767	0.762	0.765	0.765	0.772	0.768	0.766	0.766	0.769	0.76	0.762	0.764	0.767	0.772
AUG	M	1	1	1	1	1	1	1	1	1	1	1	1	1	1	1	1	1	1	1	1	1	1	1	1	1	1	1	1	1	1	1	1	1	1	1	1	1	1	1	1	1	1	1	1	1	1	1	1
AAC	N	0.448	0.448	0.428	0.448	0.442	0.437	0.446	0.445	0.447	0.437	0.442	0.437	0.442	0.44	0.44	0.438	0.44	0.449	0.454	0.441	0.456	0.442	0.455	0.45	0.438	0.446	0.447	0.453	0.449	0.452	0.459	0.457	0.45	0.457	0.462	0.455	0.46	0.468	0.461	0.453	0.457	0.46	0.459	0.462	0.453	0.453	0.454	0.451
AAU	N	1.552	1.552	1.572	1.552	1.558	1.563	1.554	1.555	1.553	1.563	1.558	1.563	1.558	1.56	1.56	1.562	1.56	1.551	1.546	1.559	1.544	1.558	1.545	1.55	1.562	1.554	1.553	1.547	1.551	1.548	1.541	1.543	1.55	1.543	1.538	1.545	1.54	1.532	1.539	1.547	1.543	1.54	1.541	1.538	1.547	1.547	1.546	1.549
CCA	P	1.135	1.13	1.15	1.153	1.177	1.165	1.142	1.128	1.152	1.139	1.148	1.133	1.135	1.128	1.136	1.156	1.131	1.142	1.146	1.138	1.133	1.157	1.14	1.147	1.146	1.141	1.142	1.137	1.121	1.115	1.127	1.126	1.112	1.125	1.127	1.122	1.115	1.124	1.125	1.096	1.128	1.122	1.13	1.127	1.126	1.123	1.155	1.138
CCC	P	0.745	0.748	0.764	0.77	0.725	0.751	0.733	0.741	0.715	0.738	0.731	0.734	0.757	0.739	0.759	0.748	0.78	0.747	0.777	0.757	0.785	0.788	0.767	0.787	0.724	0.736	0.732	0.714	0.74	0.739	0.726	0.733	0.727	0.726	0.739	0.735	0.72	0.721	0.74	0.732	0.7	0.723	0.725	0.726	0.738	0.734	0.761	0.77
CCG	P	0.538	0.54	0.534	0.498	0.478	0.515	0.528	0.539	0.53	0.516	0.514	0.506	0.54	0.543	0.527	0.52	0.547	0.532	0.535	0.543	0.543	0.525	0.555	0.529	0.537	0.53	0.543	0.543	0.556	0.543	0.538	0.533	0.569	0.552	0.551	0.548	0.544	0.556	0.539	0.57	0.56	0.544	0.55	0.551	0.55	0.564	0.548	0.547
CCU	P	1.582	1.583	1.552	1.579	1.62	1.57	1.597	1.592	1.603	1.608	1.607	1.627	1.569	1.59	1.578	1.577	1.542	1.579	1.541	1.561	1.54	1.53	1.538	1.537	1.593	1.593	1.583	1.607	1.583	1.603	1.609	1.608	1.591	1.597	1.584	1.594	1.621	1.599	1.596	1.602	1.612	1.611	1.595	1.597	1.586	1.58	1.536	1.545
CAA	Q	1.523	1.522	1.552	1.548	1.544	1.526	1.538	1.545	1.554	1.548	1.541	1.546	1.557	1.555	1.551	1.563	1.554	1.554	1.556	1.555	1.558	1.552	1.546	1.56	1.539	1.537	1.539	1.535	1.534	1.553	1.54	1.54	1.531	1.53	1.543	1.544	1.54	1.529	1.537	1.535	1.543	1.542	1.542	1.538	1.539	1.553	1.542	1.532
CAG	Q	0.477	0.478	0.448	0.452	0.456	0.474	0.462	0.455	0.446	0.452	0.459	0.454	0.443	0.445	0.449	0.437	0.446	0.446	0.444	0.445	0.442	0.448	0.454	0.44	0.461	0.463	0.461	0.465	0.466	0.447	0.46	0.46	0.469	0.47	0.457	0.456	0.46	0.471	0.463	0.465	0.458	0.458	0.458	0.462	0.461	0.448	0.458	0.468
AGA	R	1.513	1.508	1.527	1.503	1.52	1.496	1.501	1.5	1.503	1.487	1.498	1.505	1.481	1.481	1.477	1.482	1.474	1.486	1.484	1.485	1.484	1.468	1.492	1.472	1.486	1.496	1.5	1.495	1.5	1.494	1.495	1.487	1.496	1.489	1.487	1.486	1.486	1.464	1.491	1.493	1.488	1.484	1.495	1.482	1.493	1.483	1.505	1.495
AGG	R	0.487	0.492	0.473	0.497	0.48	0.504	0.499	0.5	0.497	0.513	0.502	0.495	0.519	0.519	0.523	0.518	0.526	0.514	0.516	0.515	0.516	0.532	0.508	0.528	0.514	0.504	0.5	0.505	0.5	0.506	0.505	0.513	0.504	0.511	0.513	0.514	0.514	0.536	0.509	0.507	0.512	0.516	0.505	0.518	0.507	0.517	0.495	0.505
CGA	R	1.56	1.559	1.6	1.625	1.609	1.611	1.615	1.592	1.598	1.63	1.614	1.614	1.633	1.62	1.623	1.62	1.598	1.635	1.613	1.617	1.589	1.592	1.609	1.606	1.618	1.609	1.618	1.629	1.636	1.63	1.614	1.632	1.616	1.611	1.628	1.606	1.623	1.617	1.634	1.624	1.629	1.608	1.618	1.634	1.602	1.629	1.586	1.587
CGC	R	0.46	0.461	0.398	0.438	0.408	0.447	0.417	0.429	0.44	0.416	0.43	0.413	0.42	0.411	0.401	0.416	0.421	0.416	0.408	0.421	0.425	0.432	0.423	0.43	0.437	0.442	0.451	0.448	0.439	0.43	0.429	0.426	0.448	0.45	0.432	0.445	0.437	0.45	0.431	0.451	0.436	0.442	0.439	0.455	0.44	0.441	0.463	0.467
CGG	R	0.489	0.5	0.474	0.486	0.491	0.481	0.475	0.502	0.478	0.464	0.478	0.477	0.478	0.469	0.478	0.474	0.508	0.479	0.504	0.484	0.52	0.523	0.514	0.511	0.442	0.457	0.447	0.448	0.454	0.478	0.486	0.474	0.453	0.459	0.466	0.484	0.456	0.455	0.469	0.446	0.455	0.49	0.477	0.436	0.464	0.46	0.487	0.482
CGU	R	1.491	1.48	1.528	1.452	1.492	1.462	1.493	1.476	1.483	1.49	1.478	1.496	1.469	1.499	1.498	1.49	1.472	1.47	1.474	1.477	1.465	1.453	1.455	1.453	1.502	1.492	1.484	1.475	1.472	1.462	1.471	1.469	1.484	1.48	1.474	1.466	1.484	1.477	1.466	1.479	1.48	1.46	1.465	1.475	1.495	1.471	1.465	1.464
AGC	S	0.399	0.398	0.391	0.397	0.406	0.408	0.397	0.356	0.403	0.396	0.397	0.394	0.389	0.388	0.389	0.391	0.404	0.389	0.409	0.392	0.391	0.397	0.389	0.393	0.394	0.384	0.399	0.364	0.378	0.375	0.376	0.377	0.376	0.377	0.367	0.378	0.374	0.387	0.39	0.377	0.38	0.366	0.371	0.37	0.374	0.379	0.409	0.408
AGU	S	1.601	1.602	1.609	1.603	1.594	1.592	1.603	1.644	1.597	1.604	1.603	1.606	1.611	1.612	1.611	1.609	1.596	1.611	1.591	1.608	1.609	1.603	1.611	1.607	1.606	1.616	1.601	1.636	1.622	1.625	1.624	1.623	1.624	1.623	1.633	1.622	1.626	1.613	1.61	1.623	1.62	1.634	1.629	1.63	1.626	1.621	1.591	1.592
UCA	S	1.066	1.075	1.065	1.12	1.093	1.09	1.143	1.115	1.111	1.111	1.121	1.119	1.091	1.094	1.09	1.103	1.087	1.093	1.077	1.105	1.1	1.094	1.1	1.082	1.098	1.122	1.11	1.11	1.105	1.113	1.103	1.1	1.112	1.115	1.108	1.098	1.095	1.107	1.105	1.108	1.103	1.113	1.119	1.101	1.109	1.115	1.107	1.094
UCC	S	0.801	0.819	0.85	0.819	0.836	0.834	0.818	0.811	0.833	0.825	0.831	0.83	0.835	0.832	0.82	0.828	0.823	0.825	0.812	0.825	0.799	0.805	0.815	0.812	0.822	0.825	0.84	0.849	0.849	0.856	0.858	0.85	0.849	0.842	0.846	0.847	0.852	0.849	0.856	0.843	0.854	0.852	0.852	0.869	0.844	0.862	0.828	0.837
UCG	S	0.554	0.545	0.498	0.518	0.503	0.509	0.477	0.503	0.494	0.49	0.479	0.486	0.55	0.526	0.54	0.525	0.512	0.532	0.54	0.524	0.517	0.525	0.519	0.546	0.491	0.484	0.485	0.492	0.497	0.491	0.493	0.498	0.496	0.488	0.494	0.503	0.502	0.509	0.497	0.5	0.495	0.484	0.484	0.492	0.499	0.491	0.507	0.507
UCU	S	1.579	1.561	1.588	1.542	1.568	1.568	1.562	1.571	1.562	1.573	1.569	1.565	1.524	1.549	1.55	1.544	1.578	1.55	1.571	1.545	1.583	1.576	1.566	1.56	1.589	1.569	1.564	1.55	1.549	1.54	1.545	1.552	1.543	1.555	1.552	1.552	1.551	1.536	1.541	1.549	1.548	1.551	1.545	1.538	1.547	1.532	1.558	1.562
ACA	T	1.213	1.219	1.184	1.16	1.194	1.175	1.181	1.207	1.182	1.194	1.2	1.191	1.158	1.163	1.17	1.176	1.193	1.162	1.182	1.168	1.168	1.179	1.201	1.175	1.192	1.185	1.189	1.193	1.191	1.209	1.202	1.203	1.195	1.192	1.207	1.191	1.207	1.207	1.189	1.197	1.207	1.208	1.201	1.197	1.189	1.197	1.167	1.173
ACC	T	0.757	0.753	0.689	0.699	0.697	0.712	0.712	0.73	0.719	0.716	0.705	0.719	0.71	0.72	0.713	0.698	0.701	0.697	0.696	0.708	0.711	0.71	0.695	0.704	0.712	0.712	0.716	0.688	0.681	0.689	0.701	0.704	0.689	0.701	0.688	0.696	0.691	0.689	0.699	0.686	0.676	0.684	0.694	0.678	0.697	0.692	0.675	0.68
ACG	T	0.442	0.446	0.419	0.434	0.433	0.425	0.415	0.408	0.401	0.412	0.409	0.403	0.438	0.443	0.437	0.44	0.42	0.452	0.438	0.44	0.436	0.421	0.413	0.43	0.397	0.41	0.404	0.429	0.434	0.412	0.418	0.409	0.426	0.421	0.416	0.419	0.42	0.414	0.424	0.434	0.413	0.424	0.414	0.422	0.423	0.41	0.461	0.461
ACU	T	1.587	1.582	1.707	1.707	1.677	1.688	1.693	1.656	1.697	1.678	1.685	1.688	1.695	1.675	1.68	1.685	1.686	1.69	1.685	1.684	1.684	1.69	1.69	1.691	1.699	1.693	1.69	1.691	1.694	1.69	1.679	1.685	1.69	1.686	1.689	1.694	1.682	1.69	1.688	1.683	1.703	1.683	1.691	1.702	1.692	1.701	1.697	1.687
GUA	V	1.49	1.475	1.475	1.523	1.511	1.51	1.529	1.519	1.549	1.523	1.523	1.526	1.533	1.573	1.564	1.571	1.518	1.543	1.525	1.547	1.519	1.523	1.546	1.519	1.553	1.528	1.565	1.538	1.547	1.551	1.54	1.557	1.539	1.543	1.538	1.554	1.532	1.539	1.537	1.54	1.553	1.54	1.555	1.523	1.556	1.544	1.495	1.495
GUC	V	0.477	0.482	0.511	0.421	0.434	0.441	0.438	0.428	0.427	0.433	0.433	0.419	0.432	0.427	0.42	0.421	0.434	0.433	0.437	0.423	0.438	0.44	0.428	0.445	0.414	0.422	0.405	0.43	0.415	0.422	0.436	0.426	0.419	0.431	0.431	0.422	0.426	0.431	0.438	0.427	0.417	0.424	0.429	0.433	0.418	0.425	0.448	0.444
GUG	V	0.536	0.545	0.511	0.52	0.551	0.533	0.511	0.516	0.506	0.512	0.524	0.539	0.527	0.512	0.524	0.523	0.522	0.519	0.516	0.527	0.536	0.531	0.52	0.527	0.521	0.532	0.514	0.527	0.528	0.536	0.521	0.52	0.532	0.526	0.522	0.536	0.529	0.529	0.523	0.528	0.533	0.527	0.52	0.531	0.529	0.531	0.533	0.537
GUU	V	1.496	1.497	1.503	1.536	1.504	1.516	1.522	1.538	1.518	1.532	1.52	1.516	1.508	1.488	1.491	1.485	1.527	1.505	1.522	1.503	1.507	1.507	1.506	1.509	1.512	1.518	1.515	1.504	1.509	1.491	1.503	1.497	1.511	1.499	1.509	1.488	1.513	1.501	1.502	1.505	1.496	1.509	1.495	1.513	1.496	1.5	1.524	1.524
UGG	W	1	1	1	1	1	1	1	1	1	1	1	1	1	1	1	1	1	1	1	1	1	1	1	1	1	1	1	1	1	1	1	1	1	1	1	1	1	1	1	1	1	1	1	1	1	1	1	1
UAC	Y	0.371	0.37	0.342	0.362	0.35	0.359	0.355	0.365	0.37	0.359	0.359	0.354	0.367	0.377	0.372	0.371	0.366	0.369	0.363	0.366	0.371	0.37	0.364	0.37	0.356	0.363	0.362	0.356	0.365	0.366	0.359	0.355	0.366	0.356	0.369	0.362	0.364	0.364	0.357	0.365	0.36	0.367	0.352	0.364	0.361	0.362	0.369	0.361
UAU	Y	1.629	1.63	1.658	1.638	1.65	1.641	1.645	1.635	1.63	1.641	1.641	1.646	1.633	1.623	1.628	1.629	1.634	1.631	1.637	1.634	1.629	1.63	1.636	1.63	1.644	1.637	1.638	1.644	1.635	1.634	1.641	1.645	1.634	1.644	1.631	1.638	1.636	1.636	1.643	1.635	1.64	1.633	1.648	1.636	1.639	1.638	1.631	1.639
[truncated: 5 more columns]
